# Supplementary material for: Gene Expression Profiles in Parkinson Disease Prefrontal Cortex Implicate FOXO1 and Genes under Its Transcriptional Regulation
Source: PLoS Genet. 2012 Jun 28;8(6):e1002794. doi: 10.1371/journal.pgen.1002794 (PMC3386245; doi:10.1371/journal.pgen.1002794)
Supplement: Table S2 — Agilent microarray FDR-significant probes. 1The probe and gene names corresponding to genes with FoxO1 TFBS are displayed in bold. The probes that do not reach FDR-level of significance when the 3 samples with RIN<6 are dropped from the differential expression analysis are highlighted in red. 2The p-values of the genes that had at least one probe with nominal significance (p<0.05) in the Zhang et al. study are displayed in bold. (XLSX) [file pgen.1002794.s003.xlsx]

## Sheet: Sheet1
Rank	Probe name1	Entrez ID	Gene symbol / Expressed sequence	Gene description	Nominal p-value	FDR p-value	Fold change	FOXO1 TFBS gene	Zhang et al. top probe	Zhang et al. top probe p-value2	Zhang et al. top probe FC
1	A_23_P60146	5157	PDGFRL	platelet-derived growth factor receptor-like	5.17e-07	0.007	1.70	0	205226_at	0.198	0.87
2	A_24_P184031	29085	PHPT1	phosphohistidine phosphatase 1	6.45e-07	0.007	1.17	0	N/A	N/A	N/A
3	A_23_P9426	2801	GOLGA2	golgi autoantigen, golgin subfamily a, 2	7e-07	0.007	0.82	0	204384_at	0.173	0.97
4	A_23_P341537	83852	SETDB2	SET domain, bifurcated 2	7.75e-07	0.007	1.20	0	N/A	N/A	N/A
5	A_23_P10374	22864	R3HDM2	R3H domain containing 2	1.31e-06	0.008	0.76	0	203831_at	0.953	0.98
6	A_32_P131998	N/A	THC2530075	N/A	1.52e-06	0.008	1.47	0	N/A	N/A	N/A
7	A_23_P142197	N/A	A_23_P142197	N/A	1.58e-06	0.008	0.85	0	N/A	N/A	N/A
8	A_23_P83838	767	CA8	carbonic anhydrase VIII	1.79e-06	0.008	1.43	0	220234_at	0.113	0.99
9	A_24_P223124	64778	FNDC3B	fibronectin type III domain containing 3B	3.83e-06	0.012	1.40	1	218618_s_at	0.325	1.10
10	A_32_P32207	119504	ANAPC16	anaphase promoting complex subunit 16	4.12e-06	0.012	1.32	1	N/A	N/A	N/A
11	A_23_P308800	2744	GLS	glutaminase	4.18e-06	0.012	1.50	0	203158_s_at	0.046	0.62
12	A_24_P165656	23683	PRKD3	protein kinase D3	4.24e-06	0.012	1.59	0	211084_x_at	0.725	1.17
13	A_24_P144936	79932	KIAA0319L	KIAA0319-like	4.71e-06	0.012	0.72	1	217929_s_at	0.997	1.00
14	A_24_P683013	N/A	LOC100127983	N/A	4.99e-06	0.012	1.37	0	N/A	N/A	N/A
15	A_23_P130642	163351	GBP6	guanylate binding protein family, member 6	5e-06	0.012	0.68	0	N/A	N/A	N/A
16	A_24_P633543	439911	LOC439911	hypothetical LOC439911	5.87e-06	0.012	1.37	0	N/A	N/A	N/A
17	A_32_P75141	N/A	A_32_P75141	N/A	6.52e-06	0.012	1.49	0	N/A	N/A	N/A
18	A_24_P407224	11228	RASSF8	Ras association (RalGDS/AF-6) domain family (N-terminal) member 8	6.72e-06	0.012	1.45	0	207754_at	0.240	1.06
19	A_23_P160367	9967	THRAP3	thyroid hormone receptor associated protein 3	6.73e-06	0.012	0.79	1	217847_s_at	0.378	0.99
20	A_23_P211099	6651	SON	SON DNA binding protein	7.34e-06	0.012	1.22	1	201085_s_at	0.122	0.36
21	A_24_P839239	163590	TOR1AIP2	torsin A interacting protein 2	8.03e-06	0.012	1.22	1	N/A	N/A	N/A
22	A_23_P104522	10529	NEBL	nebulette	8.05e-06	0.012	1.49	1	217585_at	0.077	1.80
23	A_24_P944788	3082	HGF	hepatocyte growth factor (hepapoietin A; scatter factor)	8.3e-06	0.012	2.66	0	209961_s_at	0.287	1.09
24	A_23_P200792	4853	NOTCH2	Notch homolog 2 (Drosophila)	8.53e-06	0.012	1.51	1	212377_s_at	0.088	1.79
25	A_32_P38093	N/A	THC2632909	N/A	8.57e-06	0.012	1.36	0	N/A	N/A	N/A
26	A_23_P70794	51715	RAB23	RAB23, member RAS oncogene family	8.61e-06	0.012	1.23	0	N/A	N/A	N/A
27	A_23_P161156	220929	ZNF438	zinc finger protein 438	9.81e-06	0.014	1.30	1	N/A	N/A	N/A
28	A_23_P70060	8611	PPAP2A	phosphatidic acid phosphatase type 2A	1.03e-05	0.014	1.28	0	209147_s_at	0.541	0.88
29	A_24_P90216	55366	LGR4	leucine-rich repeat-containing G protein-coupled receptor 4	1.16e-05	0.015	1.33	1	218326_s_at	0.781	1.10
30	A_32_P186921	90317	ZNF616	zinc finger protein 616	1.2e-05	0.015	1.30	0	N/A	N/A	N/A
31	A_23_P208477	1994	ELAVL1	ELAV (embryonic lethal, abnormal vision, Drosophila)-like 1 (Hu antigen R)	1.25e-05	0.015	1.52	1	201726_at	0.480	1.22
32	A_32_P147747	N/A	THC2575761	N/A	1.36e-05	0.015	0.78	0	N/A	N/A	N/A
33	A_23_P72583	N/A	THC2537502	N/A	1.37e-05	0.015	0.70	0	N/A	N/A	N/A
34	A_23_P342185	23063	WAPAL	wings apart-like homolog (Drosophila)	1.4e-05	0.015	1.39	1	212264_s_at	0.221	1.56
35	A_32_P191786	170961	ANKRD24	ankyrin repeat domain 24	1.52e-05	0.015	0.72	0	N/A	N/A	N/A
36	A_23_P213840	8992	ATP6V0E1	ATPase, H+ transporting, lysosomal 9kDa, V0 subunit e1	1.52e-05	0.015	1.46	1	201172_x_at	0.130	1.48
37	A_24_P595460	4925	NUCB2	nucleobindin 2	1.52e-05	0.015	1.39	0	203675_at	0.089	0.69
38	A_32_P515088	2531	KDSR	3-ketodihydrosphingosine reductase	1.56e-05	0.015	1.24	1	202419_at	0.757	0.96
39	A_23_P49975	3858	KRT10	keratin 10	1.58e-05	0.015	1.23	0	210633_x_at	0.423	1.13
40	A_32_P158433	N/A	BC007552	N/A	1.79e-05	0.016	0.57	0	N/A	N/A	N/A
41	A_23_P102731	54498	SMOX	spermine oxidase	1.87e-05	0.016	1.50	1	217074_at	0.314	1.17
42	A_23_P257043	2669	GEM	GTP binding protein overexpressed in skeletal muscle	1.95e-05	0.016	1.92	1	204472_at	0.177	2.04
43	A_23_P74114	349075	ZNF713	zinc finger protein 713	1.98e-05	0.016	0.68	0	N/A	N/A	N/A
44	A_24_P122732	254428	SLC41A1	solute carrier family 41, member 1	2e-05	0.016	1.25	0	N/A	N/A	N/A
45	A_23_P131111	376497	SLC27A1	solute carrier family 27 (fatty acid transporter), member 1	2e-05	0.016	0.71	1	N/A	N/A	N/A
46	A_23_P126241	8672	EIF4G3	eukaryotic translation initiation factor 4 gamma, 3	2.09e-05	0.016	0.82	1	201936_s_at	0.173	0.75
47	A_32_P99171	N/A	AF131762	N/A	2.11e-05	0.016	1.53	0	N/A	N/A	N/A
48	A_23_P418083	167691	LCA5	Leber congenital amaurosis 5	2.12e-05	0.016	1.36	1	N/A	N/A	N/A
49	A_23_P412392	9554	SEC22B	SEC22 vesicle trafficking protein homolog B (S. cerevisiae)	2.15e-05	0.016	0.84	0	209207_s_at	0.073	0.74
50	A_23_P58396	56034	PDGFC	platelet derived growth factor C	2.15e-05	0.016	1.31	1	218718_at	0.742	0.91
51	A_24_P49411	54849	DEF8	differentially expressed in FDCP 8 homolog (mouse)	2.17e-05	0.016	0.80	0	219646_at	0.756	0.91
52	A_23_P138099	27	ABL2	v-abl Abelson murine leukemia viral oncogene homolog 2 (arg, Abelson-related gene)	2.24e-05	0.016	1.30	1	N/A	N/A	N/A
53	A_32_P106883	N/A	W81715	N/A	2.33e-05	0.017	0.73	0	N/A	N/A	N/A
54	A_32_P91633	N/A	AA725389	N/A	2.56e-05	0.017	0.79	0	N/A	N/A	N/A
55	A_23_P321703	597	BCL2A1	BCL2-related protein A1	2.56e-05	0.017	1.24	0	205681_at	0.351	1.20
56	A_32_P146394	N/A	AI537201	N/A	2.59e-05	0.017	1.17	0	N/A	N/A	N/A
57	A_24_P350437	83591	THAP2	THAP domain containing, apoptosis associated protein 2	2.61e-05	0.017	1.43	1	N/A	N/A	N/A
58	A_23_P145619	29803	REPIN1	replication initiator 1	2.71e-05	0.018	1.20	0	219041_s_at	0.332	1.11
59	A_23_P206077	64782	AEN	apoptosis enhancing nuclease	2.84e-05	0.018	1.45	0	N/A	N/A	N/A
60	A_23_P97621	64121	RRAGC	Ras-related GTP binding C	2.92e-05	0.018	1.15	1	218088_s_at	0.181	1.25
61	A_24_P920181	286451	YIPF6	Yip1 domain family, member 6	2.92e-05	0.018	1.12	0	212341_at	0.649	0.86
62	A_23_P388993	85463	ZC3H12C	zinc finger CCCH-type containing 12C	3.01e-05	0.018	1.38	1	N/A	N/A	N/A
63	A_23_P18493	5783	PTPN13	protein tyrosine phosphatase, non-receptor type 13 (APO-1/CD95 (Fas)-associated phosphatase)	3.03e-05	0.018	1.39	1	204201_s_at	0.988	1.00
64	A_23_P211196	84536	C21orf67	chromosome 21 open reading frame 67	3.03e-05	0.018	0.72	0	N/A	N/A	N/A
65	A_32_P39394	169792	GLIS3	GLIS family zinc finger 3	3.06e-05	0.018	1.54	1	N/A	N/A	N/A
66	A_23_P129258	N/A	A_23_P129258	N/A	3.19e-05	0.018	0.75	0	N/A	N/A	N/A
67	A_24_P658584	23328	SASH1	SAM and SH3 domain containing 1	3.22e-05	0.018	1.54	1	41644_at	0.031	1.61
68	A_23_P12965	2526	FUT4	fucosyltransferase 4 (alpha (1,3) fucosyltransferase, myeloid-specific)	3.3e-05	0.018	1.15	0	209893_s_at	0.385	1.05
69	A_23_P352266	596	BCL2	B-cell CLL/lymphoma 2	3.34e-05	0.018	1.34	1	203685_at	0.336	1.36
70	A_23_P211047	571	BACH1	BTB and CNC homology 1, basic leucine zipper transcription factor 1	3.48e-05	0.018	1.31	0	204194_at	0.243	0.87
71	A_23_P336644	163590	TOR1AIP2	torsin A interacting protein 2	3.49e-05	0.018	1.19	1	N/A	N/A	N/A
72	A_23_P7941	51069	MRPL2	mitochondrial ribosomal protein L2	3.5e-05	0.018	0.77	0	218887_at	0.637	0.92
73	A_23_P215790	1956	EGFR	epidermal growth factor receptor (erythroblastic leukemia viral (v-erb-b) oncogene homolog, avian)	3.62e-05	0.019	1.64	1	211607_x_at	0.307	1.04
74	A_23_P151426	2308	FOXO1	forkhead box O1	3.76e-05	0.019	1.51	1	202723_s_at	0.004	1.48
75	A_24_P280873	642443	ADH5P4	alcohol dehydrogenase 5 (class III), chi polypeptide, pseudogene 4	3.98e-05	0.02	1.30	0	N/A	N/A	N/A
76	A_32_P64038	400590	LOC400590	hypothetical LOC400590	4.31e-05	0.022	0.76	0	N/A	N/A	N/A
77	A_32_P110505	646644	LOC646644	protein LLP homolog	4.38e-05	0.022	1.19	0	N/A	N/A	N/A
78	A_23_P81087	57117	INTS12	integrator complex subunit 12	4.4e-05	0.022	1.23	1	218616_at	0.703	0.89
79	A_23_P76151	4665	NAB2	NGFI-A binding protein 2 (EGR1 binding protein 2)	4.46e-05	0.022	0.84	0	216017_s_at	0.314	1.13
80	A_32_P177522	100129292	LOC100129292	hypothetical protein LOC100129292	4.52e-05	0.022	0.75	0	N/A	N/A	N/A
81	A_23_P45945	10209	EIF1	eukaryotic translation initiation factor 1	4.62e-05	0.022	1.16	0	217672_x_at	0.352	1.05
82	A_23_P106002	4792	NFKBIA	nuclear factor of kappa light polypeptide gene enhancer in B-cells inhibitor, alpha	4.65e-05	0.022	1.43	0	201502_s_at	0.179	1.56
83	A_24_P220058	22919	MAPRE1	microtubule-associated protein, RP/EB family, member 1	4.68e-05	0.022	1.33	1	200713_s_at	0.821	0.94
84	A_23_P339119	79611	ACSS3	acyl-CoA synthetase short-chain family member 3	4.93e-05	0.022	1.43	1	219616_at	0.232	1.09
85	A_32_P55144	N/A	BX537816	N/A	4.94e-05	0.022	0.71	0	N/A	N/A	N/A
86	A_32_P103131	6646	SOAT1	sterol O-acyltransferase 1	4.96e-05	0.022	1.21	0	221561_at	0.019	1.20
87	A_23_P389118	196527	ANO6	anoctamin 6	4.98e-05	0.022	1.56	1	N/A	N/A	N/A
88	A_23_P76234	22895	RPH3A	rabphilin 3A homolog (mouse)	5.06e-05	0.022	0.57	0	205230_at	0.286	0.67
89	A_24_P12181	92181	UBTD2	ubiquitin domain containing 2	5.09e-05	0.022	1.36	0	N/A	N/A	N/A
90	A_23_P75330	3185	HNRNPF	heterogeneous nuclear ribonucleoprotein F	5.18e-05	0.022	1.33	0	201376_s_at	0.500	0.96
91	A_24_P270144	967	CD63	CD63 molecule	5.27e-05	0.022	1.19	0	200663_at	0.710	1.06
92	A_24_P356830	N/A	AK129956	N/A	5.32e-05	0.022	1.28	0	N/A	N/A	N/A
93	A_24_P143171	83604	TMEM47	transmembrane protein 47	5.36e-05	0.022	1.58	1	209655_s_at	0.116	0.41
94	A_23_P111037	8350	HIST1H3A	histone cluster 1, H3a	5.38e-05	0.022	1.22	0	N/A	N/A	N/A
95	A_32_P86400	116068	LYSMD3	LysM, putative peptidoglycan-binding, domain containing 3	5.66e-05	0.022	1.25	0	N/A	N/A	N/A
96	A_23_P29495	1499	CTNNB1	catenin (cadherin-associated protein), beta 1, 88kDa	5.68e-05	0.022	0.73	1	201533_at	0.534	0.80
97	A_32_P108387	N/A	CF528315	N/A	5.69e-05	0.022	0.75	0	N/A	N/A	N/A
98	A_23_P44195	124540	MSI2	musashi homolog 2 (Drosophila)	5.73e-05	0.022	1.29	1	N/A	N/A	N/A
99	A_23_P216043	79139	DERL1	Der1-like domain family, member 1	5.8e-05	0.022	1.24	0	218172_s_at	0.259	0.78
100	A_24_P150874	10672	GNA13	guanine nucleotide binding protein (G protein), alpha 13	6.06e-05	0.022	1.45	1	N/A	N/A	N/A
101	A_23_P34396	57035	C1orf63	chromosome 1 open reading frame 63	6.08e-05	0.022	2.06	0	209006_s_at	0.289	0.80
102	A_23_P110445	10307	APBB3	amyloid beta (A4) precursor protein-binding, family B, member 3	6.09e-05	0.022	0.73	1	204650_s_at	0.731	1.05
103	A_23_P127926	7465	WEE1	WEE1 homolog (S. pombe)	6.11e-05	0.022	1.26	1	212533_at	0.361	0.93
104	A_32_P36582	N/A	AK123649	N/A	6.13e-05	0.022	1.30	0	N/A	N/A	N/A
105	A_23_P28169	151188	ARL6IP6	ADP-ribosylation-like factor 6 interacting protein 6	6.27e-05	0.022	1.45	0	N/A	N/A	N/A
106	A_24_P54178	50999	TMED5	transmembrane emp24 protein transport domain containing 5	6.27e-05	0.022	1.45	0	202195_s_at	0.184	1.10
107	A_23_P401055	6657	SOX2	SRY (sex determining region Y)-box 2	6.29e-05	0.022	1.45	1	213722_at	0.096	0.94
108	A_23_P68628	63941	NECAB3	N-terminal EF-hand calcium binding protein 3	6.32e-05	0.022	0.77	1	210720_s_at	0.607	1.13
109	A_23_P215669	246721	POLR2J2	polymerase (RNA) II (DNA directed) polypeptide J2	6.53e-05	0.023	0.69	0	N/A	N/A	N/A
110	A_24_P22079	2308	FOXO1	forkhead box O1	6.6e-05	0.023	1.25	1	202723_s_at	0.004	1.48
111	A_23_P129064	2628	GATM	glycine amidinotransferase (L-arginine:glycine amidinotransferase)	6.63e-05	0.023	1.38	0	216733_s_at	0.438	0.69
112	A_24_P759477	3696	ITGB8	integrin, beta 8	6.71e-05	0.023	1.63	1	205816_at	0.372	0.92
113	A_24_P416411	5193	PEX12	peroxisomal biogenesis factor 12	6.81e-05	0.023	1.26	0	205094_at	0.279	0.68
114	A_23_P90659	9741	LAPTM4A	lysosomal protein transmembrane 4 alpha	6.82e-05	0.023	1.22	0	200673_at	0.768	0.95
115	A_23_P37424	79029	SPATA5L1	spermatogenesis associated 5-like 1	6.9e-05	0.023	1.23	0	218933_at	0.464	0.94
116	A_23_P49865	51087	YBX2	Y box binding protein 2	7.06e-05	0.023	0.79	0	219704_at	0.022	0.89
117	A_32_P119627	N/A	THC2587773	N/A	7.2e-05	0.024	0.75	0	N/A	N/A	N/A
118	A_23_P251695	29107	NXT1	NTF2-like export factor 1	7.29e-05	0.024	1.17	0	218708_at	0.266	1.22
119	A_23_P311640	3268	AGFG2	ArfGAP with FG repeats 2	7.41e-05	0.024	1.33	1	N/A	N/A	N/A
120	A_24_P923102	151230	KLHL23	kelch-like 23 (Drosophila)	7.42e-05	0.024	1.34	0	213610_s_at	0.209	0.81
121	A_32_P193770	441054	C4orf47	chromosome 4 open reading frame 47	7.52e-05	0.024	1.73	0	N/A	N/A	N/A
122	A_23_P83192	29085	PHPT1	phosphohistidine phosphatase 1	7.55e-05	0.024	1.14	0	N/A	N/A	N/A
123	A_23_P99216	51367	POP5	processing of precursor 5, ribonuclease P/MRP subunit (S. cerevisiae)	7.63e-05	0.024	1.23	0	204839_at	0.941	1.02
124	A_24_P64233	219	ALDH1B1	aldehyde dehydrogenase 1 family, member B1	7.66e-05	0.024	0.80	0	209646_x_at	0.251	0.99
125	A_23_P31143	7164	TPD52L1	tumor protein D52-like 1	7.97e-05	0.024	1.55	1	203786_s_at	0.197	1.39
126	A_24_P791829	57532	NUFIP2	nuclear fragile X mental retardation protein interacting protein 2	8.29e-05	0.025	1.16	0	N/A	N/A	N/A
127	A_24_P740549	N/A	BC038431	N/A	8.35e-05	0.025	1.43	0	N/A	N/A	N/A
128	A_24_P202522	361	AQP4	aquaporin 4	8.36e-05	0.025	1.91	1	210068_s_at	0.079	0.35
129	A_23_P23924	824	CAPN2	calpain 2, (m/II) large subunit	8.42e-05	0.025	1.39	0	214888_at	0.170	1.26
130	A_23_P331087	N/A	A_23_P331087	N/A	8.45e-05	0.025	1.32	0	N/A	N/A	N/A
131	A_24_P49657	N/A	CR620043	N/A	8.48e-05	0.025	1.31	0	N/A	N/A	N/A
132	A_23_P19482	23564	DDAH2	dimethylarginine dimethylaminohydrolase 2	8.66e-05	0.025	1.30	0	215537_x_at	0.132	1.61
133	A_24_P620521	N/A	A_24_P620521	N/A	8.7e-05	0.025	0.75	0	N/A	N/A	N/A
134	A_23_P364517	58515	SELK	selenoprotein K	8.76e-05	0.025	1.22	1	N/A	N/A	N/A
135	A_23_P202029	10613	ERLIN1	ER lipid raft associated 1	8.82e-05	0.025	1.22	1	202441_at	0.367	1.23
136	A_23_P209564	79901	CYBRD1	cytochrome b reductase 1	9.21e-05	0.026	1.45	0	217889_s_at	0.246	0.99
137	A_24_P173234	79898	ZNF613	zinc finger protein 613	9.22e-05	0.026	1.23	0	219851_at	0.307	1.12
138	A_23_P41327	55646	LYAR	Ly1 antibody reactive homolog (mouse)	9.22e-05	0.026	1.32	1	N/A	N/A	N/A
139	A_24_P922056	N/A	BC020829	N/A	9.41e-05	0.026	1.36	0	N/A	N/A	N/A
140	A_23_P154188	79595	SAP130	Sin3A-associated protein, 130kDa	9.61e-05	0.026	1.12	0	220367_s_at	0.675	1.06
141	A_32_P10643	N/A	A_32_P10643	N/A	9.79e-05	0.026	0.76	0	N/A	N/A	N/A
142	A_23_P217797	8653	DDX3Y	DEAD (Asp-Glu-Ala-Asp) box polypeptide 3, Y-linked	9.82e-05	0.026	1.33	1	205000_at	0.623	0.78
143	A_24_P80500	56898	BDH2	3-hydroxybutyrate dehydrogenase, type 2	9.84e-05	0.026	1.49	1	218285_s_at	0.232	1.34
144	A_23_P392544	220112	CTAGE3	CTAGE family, member 3	9.91e-05	0.026	0.76	0	N/A	N/A	N/A
145	A_23_P309224	55750	AGK	acylglycerol kinase	9.97e-05	0.026	0.78	1	218568_at	0.024	0.43
146	A_23_P50907	3685	ITGAV	integrin, alpha V (vitronectin receptor, alpha polypeptide, antigen CD51)	0.0001	0.026	1.39	1	202351_at	0.818	1.07
147	A_23_P170037	4281	MID1	midline 1 (Opitz/BBB syndrome)	0.0001	0.026	1.27	1	203636_at	0.084	1.73
148	A_23_P158925	166647	GPR125	G protein-coupled receptor 125	0.0001	0.026	1.43	1	210473_s_at	0.579	1.20
149	A_24_P921086	388743	CAPN8	calpain 8	0.000102	0.026	1.21	1	N/A	N/A	N/A
150	A_24_P4701	51400	PPME1	protein phosphatase methylesterase 1	0.000104	0.027	0.62	1	49077_at	0.316	0.81
151	A_32_P307211	N/A	AF088026	N/A	0.000105	0.027	1.15	0	N/A	N/A	N/A
152	A_23_P113034	83938	C10orf11	chromosome 10 open reading frame 11	0.000107	0.027	1.33	1	N/A	N/A	N/A
153	A_23_P79622	51661	FKBP7	FK506 binding protein 7	0.000109	0.028	1.24	0	N/A	N/A	N/A
154	A_23_P7172	55276	PGM2	phosphoglucomutase 2	0.00011	0.028	1.43	0	N/A	N/A	N/A
155	A_23_P31399	5445	PON2	paraoxonase 2	0.000112	0.028	1.49	1	201876_at	0.773	1.06
156	A_32_P748131	284406	ZFP82	zinc finger protein 82 homolog (mouse)	0.000112	0.028	1.25	0	N/A	N/A	N/A
157	A_23_P4489	81832	NETO1	neuropilin (NRP) and tolloid (TLL)-like 1	0.000115	0.028	0.75	0	N/A	N/A	N/A
158	A_24_P305938	9366	RAB9P1	RAB9, member RAS oncogene family, pseudogene 1	0.000116	0.028	1.46	0	N/A	N/A	N/A
159	A_32_P226498	768096	HAR1A	highly accelerated region 1A (non-protein coding)	0.000118	0.028	0.77	0	N/A	N/A	N/A
160	A_23_P85604	80232	WDR26	WD repeat domain 26	0.000121	0.028	1.24	1	218107_at	0.576	1.20
161	A_32_P198399	128	ADH5	alcohol dehydrogenase 5 (class III), chi polypeptide	0.000121	0.028	1.31	0	208848_at	0.179	0.61
162	A_24_P417055	26047	CNTNAP2	contactin associated protein-like 2	0.000121	0.028	0.77	1	215145_s_at	0.023	0.24
163	A_23_P1431	657	BMPR1A	bone morphogenetic protein receptor, type IA	0.000122	0.028	1.30	0	204832_s_at	0.375	1.23
164	A_24_P922631	133874	C5orf58	chromosome 5 open reading frame 58	0.000123	0.028	0.58	0	N/A	N/A	N/A
165	A_32_P73222	N/A	THC2587433	N/A	0.000123	0.028	0.71	0	N/A	N/A	N/A
166	A_32_P220472	54469	ZFAND6	zinc finger, AN1-type domain 6	0.000123	0.028	1.23	1	221613_s_at	0.583	0.88
167	A_23_P331379	4734	NEDD4	neural precursor cell expressed, developmentally down-regulated 4	0.000124	0.028	1.43	1	213012_at	0.581	1.04
168	A_23_P102235	6637	SNRPG	small nuclear ribonucleoprotein polypeptide G	0.000124	0.028	1.25	0	N/A	N/A	N/A
169	A_24_P261083	734	OSGIN2	oxidative stress induced growth inhibitor family member 2	0.000124	0.028	1.36	0	204024_at	0.478	1.08
170	A_32_P184394	22797	TFEC	transcription factor EC	0.000125	0.028	2.03	0	206715_at	0.682	1.00
171	A_32_P52330	113230	LOC113230	hypothetical protein LOC113230	0.000125	0.028	0.78	0	N/A	N/A	N/A
172	A_23_P24365	54851	ANKRD49	ankyrin repeat domain 49	0.000127	0.028	1.17	1	219069_at	0.624	1.14
173	A_23_P433369	25938	HEATR5A	HEAT repeat containing 5A	0.000128	0.028	1.45	1	N/A	N/A	N/A
174	A_23_P105382	83591	THAP2	THAP domain containing, apoptosis associated protein 2	0.000128	0.028	1.41	1	N/A	N/A	N/A
175	A_24_P186401	64421	DCLRE1C	DNA cross-link repair 1C (PSO2 homolog, S. cerevisiae)	0.00013	0.029	1.29	0	219678_x_at	0.002	1.58
176	A_23_P72584	414149	ACBD7	acyl-Coenzyme A binding domain containing 7	0.00013	0.029	0.68	0	N/A	N/A	N/A
177	A_23_P209449	8324	FZD7	frizzled homolog 7 (Drosophila)	0.000131	0.029	1.42	1	203706_s_at	0.116	1.48
178	A_23_P134314	136647	C7orf11	chromosome 7 open reading frame 11	0.000133	0.029	1.22	0	N/A	N/A	N/A
179	A_23_P35667	64376	IKZF5	IKAROS family zinc finger 5 (Pegasus)	0.000134	0.029	1.32	1	220086_at	0.531	1.02
180	A_23_P73058	54901	CDKAL1	CDK5 regulatory subunit associated protein 1-like 1	0.000139	0.029	0.73	1	220039_s_at	0.025	0.99
181	A_23_P23141	3020	H3F3A	H3 histone, family 3A	0.000139	0.029	1.16	1	N/A	N/A	N/A
182	A_24_P222835	64766	S100PBP	S100P binding protein	0.000139	0.029	1.35	0	218370_s_at	0.606	1.22
183	A_24_P534290	N/A	A_24_P534290	N/A	0.00014	0.029	0.78	0	N/A	N/A	N/A
184	A_23_P386942	148252	DIRAS1	DIRAS family, GTP-binding RAS-like 1	0.000142	0.029	0.75	0	N/A	N/A	N/A
185	A_24_P419120	23299	BICD2	bicaudal D homolog 2 (Drosophila)	0.000142	0.029	1.15	1	212702_s_at	0.019	0.54
186	A_24_P940599	10492	SYNCRIP	synaptotagmin binding, cytoplasmic RNA interacting protein	0.000142	0.029	1.54	1	209024_s_at	0.050	0.43
187	A_32_P85230	N/A	BE646426	N/A	0.000143	0.029	1.30	0	N/A	N/A	N/A
188	A_23_P120316	10797	MTHFD2	methylenetetrahydrofolate dehydrogenase (NADP+ dependent) 2, methenyltetrahydrofolate cyclohydrolase	0.000144	0.029	1.69	0	201761_at	0.240	1.86
189	A_24_P921343	9169	SCAF11	SR-related CTD-associated factor 11	0.000144	0.029	1.35	0	N/A	N/A	N/A
190	A_32_P37733	N/A	AK098081	N/A	0.000145	0.029	1.22	0	N/A	N/A	N/A
191	A_23_P89755	51444	RNF138	ring finger protein 138	0.000146	0.03	1.30	0	218738_s_at	0.749	0.91
192	A_24_P724153	N/A	AA887462	N/A	0.000148	0.03	0.76	0	N/A	N/A	N/A
193	A_23_P39223	7549	ZNF2	zinc finger protein 2	0.00015	0.03	0.68	0	N/A	N/A	N/A
194	A_32_P649	27067	STAU2	staufen, RNA binding protein, homolog 2 (Drosophila)	0.000151	0.03	0.76	1	204226_at	0.045	0.57
195	A_24_P941441	10672	GNA13	guanine nucleotide binding protein (G protein), alpha 13	0.000152	0.03	1.51	1	N/A	N/A	N/A
196	A_23_P40039	83607	AMMECR1L	AMME chromosomal region gene 1-like	0.000153	0.03	1.14	0	N/A	N/A	N/A
197	A_23_P411612	283377	SPRYD4	SPRY domain containing 4	0.000154	0.03	1.28	0	N/A	N/A	N/A
198	A_24_P134834	84236	RHBDD1	rhomboid domain containing 1	0.000156	0.03	1.25	1	N/A	N/A	N/A
199	A_24_P323835	3020	H3F3A	H3 histone, family 3A	0.000156	0.03	1.17	1	N/A	N/A	N/A
200	A_23_P117298	2155	F7	coagulation factor VII (serum prothrombin conversion accelerator)	0.000157	0.03	0.67	0	207300_s_at	0.215	0.95
201	A_24_P38572	65083	NOL6	nucleolar protein family 6 (RNA-associated)	0.000159	0.031	0.60	0	218199_s_at	0.562	1.08
202	A_32_P52609	23175	LPIN1	lipin 1	0.000161	0.031	1.24	0	212274_at	0.003	2.48
203	A_23_P213908	51808	PHAX	phosphorylated adaptor for RNA export	0.000164	0.031	1.25	0	N/A	N/A	N/A
204	A_24_P350307	390612	LOC390612	ribosomal protein L18 pseudogene 11	0.000165	0.031	1.16	0	N/A	N/A	N/A
205	A_32_P3545	N/A	BX455216	N/A	0.000166	0.031	0.75	0	N/A	N/A	N/A
206	A_32_P124475	N/A	THC2552443	N/A	0.000166	0.031	0.73	0	N/A	N/A	N/A
207	A_32_P13392	N/A	THC2631465	N/A	0.000167	0.031	1.62	0	N/A	N/A	N/A
208	A_23_P152919	4927	NUP88	nucleoporin 88kDa	0.00017	0.032	1.16	1	214192_at	0.821	1.01
209	A_23_P148879	477	ATP1A2	ATPase, Na+/K+ transporting, alpha 2 (+) polypeptide	0.000175	0.032	1.25	0	203295_s_at	0.679	0.71
210	A_23_P47517	55048	VPS37C	vacuolar protein sorting 37 homolog C (S. cerevisiae)	0.000177	0.032	1.17	0	219053_s_at	0.315	1.23
211	A_23_P37041	114798	SLITRK1	SLIT and NTRK-like family, member 1	0.000178	0.032	0.77	1	N/A	N/A	N/A
212	A_24_P203298	154865	IQUB	IQ motif and ubiquitin domain containing	0.000178	0.032	1.34	0	N/A	N/A	N/A
213	A_24_P195714	N/A	A_24_P195714	N/A	0.000179	0.032	1.32	0	N/A	N/A	N/A
214	A_24_P128563	23633	KPNA6	karyopherin alpha 6 (importin alpha 7)	0.000179	0.032	0.79	0	212103_at	0.496	1.25
215	A_23_P73457	80230	RUFY1	RUN and FYVE domain containing 1	0.000182	0.032	1.24	0	218243_at	0.644	1.06
216	A_23_P19590	7430	EZR	ezrin	0.000182	0.032	1.38	1	208621_s_at	0.009	0.81
217	A_24_P398940	113201	CASC4	cancer susceptibility candidate 4	0.000183	0.032	1.20	1	N/A	N/A	N/A
218	A_32_P210691	N/A	THC2612889	N/A	0.000183	0.032	0.76	0	N/A	N/A	N/A
219	A_32_P206698	1163	CKS1B	CDC28 protein kinase regulatory	0.000184	0.032	1.38	0	201897_s_at	0.547	1.11
220	A_23_P503200	55274	PHF10	PHD finger protein 10	0.000186	0.032	1.45	0	219126_at	0.069	1.41
221	A_32_P193378	283658	LOC283658	hypothetical protein LOC283658	0.000187	0.032	1.38	0	N/A	N/A	N/A
222	A_24_P286687	51201	ZDHHC2	zinc finger, DHHC-type containing 2	0.000187	0.032	1.35	0	N/A	N/A	N/A
223	A_32_P9253	N/A	THC2620541	N/A	0.000187	0.032	1.50	0	N/A	N/A	N/A
224	A_32_P145740	N/A	THC2765813	N/A	0.000188	0.032	0.69	0	N/A	N/A	N/A
225	A_23_P36322	3636	INPPL1	inositol polyphosphate phosphatase-like 1	0.000189	0.032	1.23	1	201598_s_at	0.820	1.02
226	A_23_P413796	115106	HAUS1	HAUS augmin-like complex, subunit 1	0.00019	0.032	1.24	0	N/A	N/A	N/A
227	A_23_P259003	51555	PEX5L	peroxisomal biogenesis factor 5-like	0.00019	0.032	0.77	1	219642_s_at	0.321	0.97
228	A_23_P59691	5078	PAX4	paired box 4	0.000191	0.032	0.71	0	207867_at	0.340	0.99
229	A_23_P89343	29916	SNX11	sorting nexin 11	0.000193	0.033	0.81	1	53912_at	0.226	1.11
230	A_23_P419795	81846	SBF2	SET binding factor 2	0.000194	0.033	1.31	1	N/A	N/A	N/A
231	A_32_P66091	8844	KSR1	kinase suppressor of ras 1	0.000196	0.033	0.70	1	213767_at	0.089	0.99
232	A_23_P37484	22856	CHSY1	chondroitin sulfate synthase 1	0.000196	0.033	1.28	1	203044_at	0.638	1.13
233	A_23_P502575	1457	CSNK2A1	casein kinase 2, alpha 1 polypeptide	0.0002	0.033	0.83	0	206075_s_at	0.074	0.63
234	A_24_P322025	1387	CREBBP	CREB binding protein	0.000203	0.033	1.23	1	211808_s_at	0.286	0.93
235	A_23_P24623	26610	ELP4	elongation protein 4 homolog (S. cerevisiae)	0.000204	0.034	1.28	1	203829_at	0.811	1.06
236	A_32_P215866	N/A	THC2661496	N/A	0.000206	0.034	1.31	0	N/A	N/A	N/A
237	A_32_P53049	10209	EIF1	eukaryotic translation initiation factor 1	0.000211	0.034	1.14	0	217672_x_at	0.352	1.05
238	A_24_P817209	N/A	AK125077	N/A	0.000212	0.034	1.23	0	N/A	N/A	N/A
239	A_23_P347070	55824	PAG1	phosphoprotein associated with glycosphingolipid microdomains 1	0.000214	0.035	1.21	1	N/A	N/A	N/A
240	A_23_P214156	26054	SENP6	SUMO1/sentrin specific peptidase 6	0.000216	0.035	1.28	0	214790_at	0.217	0.68
241	A_23_P35650	84991	RBM17	RNA binding motif protein 17	0.000216	0.035	1.22	0	221309_at	0.291	0.95
242	A_24_P182586	N/A	CR591805	N/A	0.000217	0.035	0.74	0	N/A	N/A	N/A
243	A_24_P85888	6328	SCN3A	sodium channel, voltage-gated, type III, alpha subunit	0.00022	0.035	1.27	1	210432_s_at	0.207	0.55
244	A_23_P146765	11236	RNF139	ring finger protein 139	0.000221	0.035	1.23	0	209510_at	0.369	0.77
245	A_24_P362769	N/A	THC2646867	N/A	0.000223	0.035	1.27	0	N/A	N/A	N/A
246	A_23_P365874	55193	PBRM1	polybromo 1	0.000223	0.035	1.24	0	220355_s_at	0.193	0.78
247	A_23_P369456	90196	SYS1	SYS1 Golgi-localized integral membrane protein homolog (S. cerevisiae)	0.000225	0.035	1.26	0	N/A	N/A	N/A
248	A_24_P342572	90231	KIAA2013	KIAA2013	0.000226	0.035	0.85	0	N/A	N/A	N/A
249	A_32_P225129	N/A	EC519343	N/A	0.000227	0.035	0.78	0	N/A	N/A	N/A
250	A_32_P149755	N/A	AL562818	N/A	0.000227	0.035	0.73	0	N/A	N/A	N/A
251	A_23_P83436	5184	PEPD	peptidase D	0.00023	0.035	1.22	1	202108_at	0.494	0.93
252	A_23_P7412	79908	BTNL8	butyrophilin-like 8	0.000231	0.035	1.30	0	220421_at	0.084	1.08
253	A_23_P108574	23683	PRKD3	protein kinase D3	0.000232	0.035	1.49	0	211084_x_at	0.725	1.17
254	A_23_P215956	4609	MYC	v-myc myelocytomatosis viral oncogene homolog (avian)	0.000233	0.035	1.56	0	202431_s_at	0.165	1.17
255	A_23_P138308	965	CD58	CD58 molecule	0.000233	0.035	1.31	1	222061_at	0.226	1.01
256	A_24_P548354	6235	RPS29	ribosomal protein S29	0.000235	0.036	1.19	1	201094_at	0.462	1.09
257	A_32_P36136	N/A	THC2498136	N/A	0.000239	0.036	1.36	0	N/A	N/A	N/A
258	A_23_P63178	6883	TAF12	TAF12 RNA polymerase II, TATA box binding protein (TBP)-associated factor, 20kDa	0.00024	0.036	1.16	0	209463_s_at	0.163	1.05
259	A_23_P46369	5872	RAB13	RAB13, member RAS oncogene family	0.00024	0.036	1.41	1	202252_at	0.823	1.04
260	A_23_P77031	11099	PTPN21	protein tyrosine phosphatase, non-receptor type 21	0.000241	0.036	1.38	0	205438_at	0.194	1.07
261	A_24_P291426	51455	REV1	REV1 homolog (S. cerevisiae)	0.000242	0.036	1.19	1	218428_s_at	0.693	0.90
262	A_23_P86540	219681	ARMC3	armadillo repeat containing 3	0.000242	0.036	2.02	1	N/A	N/A	N/A
263	A_23_P144916	9945	GFPT2	glutamine-fructose-6-phosphate transaminase 2	0.000244	0.036	1.36	0	205100_at	0.016	1.53
264	A_23_P42375	10981	RAB32	RAB32, member RAS oncogene family	0.000245	0.036	1.33	1	204214_s_at	0.956	0.99
265	A_24_P497186	359948	IRF2BP2	interferon regulatory factor 2 binding protein 2	0.000246	0.036	1.31	0	N/A	N/A	N/A
266	A_32_P102575	N/A	BC002570	N/A	0.000246	0.036	0.80	0	N/A	N/A	N/A
267	A_24_P50281	N/A	XR_019167	N/A	0.000257	0.037	0.79	0	N/A	N/A	N/A
268	A_23_P70445	8353	HIST1H3E	histone cluster 1, H3e	0.000257	0.037	1.22	0	N/A	N/A	N/A
269	A_24_P324326	284352	LRRC68	leucine rich repeat containing 68	0.000257	0.037	0.72	0	N/A	N/A	N/A
270	A_23_P211363	2781	GNAZ	guanine nucleotide binding protein (G protein), alpha z polypeptide	0.000258	0.037	0.71	1	204993_at	0.988	0.99
271	A_23_P98022	23411	SIRT1	sirtuin (silent mating type information regulation 2 homolog) 1 (S. cerevisiae)	0.000258	0.037	1.24	0	218878_s_at	0.672	1.23
272	A_23_P154786	84557	MAP1LC3A	microtubule-associated protein 1 light chain 3 alpha	0.000258	0.037	0.73	0	N/A	N/A	N/A
273	A_23_P204427	5501	PPP1CC	protein phosphatase 1, catalytic subunit, gamma isoform	0.00026	0.037	1.31	0	200726_at	0.499	0.88
274	A_23_P201547	22854	NTNG1	netrin G1	0.000266	0.037	0.83	1	206713_at	0.120	1.15
275	A_24_P189458	54780	NSMCE4A	non-SMC element 4 homolog A (S. cerevisiae)	0.000269	0.037	1.28	0	211376_s_at	0.071	1.16
276	A_23_P94546	80318	GKAP1	G kinase anchoring protein 1	0.000269	0.037	1.30	0	N/A	N/A	N/A
277	A_24_P743802	114991	ZNF618	zinc finger protein 618	0.000269	0.037	1.37	1	N/A	N/A	N/A
278	A_23_P142537	55777	MBD5	methyl-CpG binding domain protein 5	0.000271	0.037	1.45	1	220195_at	0.052	1.07
279	A_23_P338372	7101	NR2E1	nuclear receptor subfamily 2, group E, member 1	0.000272	0.037	1.39	1	207443_at	0.680	1.13
280	A_24_P135801	N/A	CR593845	N/A	0.000272	0.037	1.23	0	N/A	N/A	N/A
281	A_24_P243086	131408	FAM131A	family with sequence similarity 131, member A	0.000273	0.037	0.70	1	221904_at	0.069	0.62
282	A_23_P50137	51320	MEX3C	mex-3 homolog C (C. elegans)	0.000274	0.037	1.24	1	218247_s_at	0.844	1.07
283	A_23_P118749	51009	DERL2	Der1-like domain family, member 2	0.000275	0.037	1.24	0	218333_at	0.437	1.23
284	A_23_P31747	84933	C8orf76	chromosome 8 open reading frame 76	0.000275	0.037	1.21	1	N/A	N/A	N/A
285	A_23_P85726	92342	C1orf156	chromosome 1 open reading frame 156	0.000276	0.037	1.27	0	213528_at	0.961	1.02
286	A_23_P6151	5326	PLAGL2	pleiomorphic adenoma gene-like 2	0.000277	0.037	1.25	1	202925_s_at	0.438	1.07
287	A_23_P255104	10184	LHFPL2	lipoma HMGIC fusion partner-like 2	0.000278	0.037	1.44	1	212658_at	0.477	1.19
288	A_23_P91350	56261	GPCPD1	glycerophosphocholine phosphodiesterase GDE1 homolog (S. cerevisiae)	0.000279	0.037	0.69	1	N/A	N/A	N/A
289	A_32_P225768	N/A	A_32_P225768	N/A	0.000281	0.037	0.52	0	N/A	N/A	N/A
290	A_23_P120354	65124	ANKRD57	ankyrin repeat domain 57	0.000282	0.037	1.34	0	219496_at	0.165	1.42
291	A_23_P164912	64130	LIN7B	lin-7 homolog B (C. elegans)	0.000284	0.037	0.77	0	219760_at	0.101	0.56
292	A_23_P424051	153328	SLC25A48	solute carrier family 25, member 48	0.000285	0.037	1.72	0	N/A	N/A	N/A
293	A_23_P352365	653121	ZBTB8	zinc finger and BTB domain containing 8A	0.000285	0.037	1.15	0	N/A	N/A	N/A
294	A_24_P319715	10130	PDIA6	protein disulfide isomerase family A, member 6	0.000286	0.037	1.37	1	208638_at	0.011	0.60
295	A_23_P359015	51317	PHF21A	PHD finger protein 21A	0.000286	0.037	1.19	1	203278_s_at	0.934	0.98
296	A_32_P44139	N/A	AA627222	N/A	0.000287	0.037	0.73	0	N/A	N/A	N/A
297	A_24_P784765	966	CD59	CD59 molecule, complement regulatory protein	0.000288	0.037	1.42	0	200983_x_at	0.234	1.61
298	A_23_P209856	119	ADD2	adducin 2 (beta)	0.000288	0.037	0.73	0	206807_s_at	0.268	1.12
299	A_24_P835500	162073	ITPRIPL2	inositol 1,4,5-triphosphate receptor interacting protein-like 2	0.000289	0.037	1.32	0	N/A	N/A	N/A
300	A_23_P353905	N/A	AK093617	N/A	0.000289	0.037	1.28	0	N/A	N/A	N/A
301	A_23_P138000	10500	SEMA6C	sema domain, transmembrane domain (TM), and cytoplasmic domain, (semaphorin) 6C	0.00029	0.037	0.79	0	N/A	N/A	N/A
302	A_23_P107565	361	AQP4	aquaporin 4	0.000291	0.037	1.60	1	210068_s_at	0.079	0.35
303	A_23_P304356	23601	CLEC5A	C-type lectin domain family 5, member A	0.000291	0.037	1.40	0	219890_at	0.403	1.23
304	A_32_P18147	N/A	THC2620401	N/A	0.000294	0.037	1.25	0	N/A	N/A	N/A
305	A_23_P259692	29968	PSAT1	phosphoserine aminotransferase 1	0.000295	0.037	1.41	0	220892_s_at	0.909	0.96
306	A_23_P202594	79892	C10orf119	chromosome 10 open reading frame 119	0.000295	0.037	1.23	0	217905_at	0.143	1.16
307	A_23_P400465	112495	GTF3C6	general transcription factor IIIC, polypeptide 6, alpha 35kDa	0.000295	0.037	1.20	0	N/A	N/A	N/A
308	A_24_P38276	8321	FZD1	frizzled homolog 1 (Drosophila)	0.000295	0.037	1.33	1	204451_at	0.698	1.12
309	A_23_P96542	203547	VMA21	VMA21 vacuolar H+-ATPase homolog (S. cerevisiae)	0.000298	0.037	1.35	1	N/A	N/A	N/A
310	A_23_P207719	9570	GOSR2	golgi SNAP receptor complex member 2	0.000301	0.037	0.81	1	213144_at	0.213	0.98
311	A_23_P71094	79571	GCC1	GRIP and coiled-coil domain containing 1	0.000302	0.037	1.24	0	218912_at	0.030	1.30
312	A_23_P88810	23417	MLYCD	malonyl-CoA decarboxylase	0.000303	0.037	1.30	1	218869_at	0.233	1.31
313	A_24_P372643	5003	SLC22A18AS	solute carrier family 22 (organic cation transporter), member 18 antisense	0.000304	0.037	0.57	0	206097_at	0.269	1.05
314	A_23_P24275	55853	C10orf110	chromosome 10 open reading frame 110	0.000304	0.037	1.32	1	220703_at	0.951	1.01
315	A_32_P36192	7919	DDX39B	DEAD (Asp-Glu-Ala-Asp) box polypeptide 39B	0.000305	0.037	0.78	0	212384_at	0.398	1.09
316	A_24_P286114	6507	SLC1A3	solute carrier family 1 (glial high affinity glutamate transporter), member 3	0.000305	0.037	1.40	1	202800_at	0.519	1.13
317	A_24_P142228	6137	RPL13	ribosomal protein L13	0.000308	0.037	1.14	0	214351_x_at	0.256	0.81
318	A_24_P188105	23201	FAM168A	family with sequence similarity 168, member A	0.000309	0.037	0.82	1	N/A	N/A	N/A
319	A_32_P52142	N/A	THC2698284	N/A	0.000309	0.037	0.80	0	N/A	N/A	N/A
320	A_24_P944723	N/A	AK021676	N/A	0.000309	0.037	1.24	0	N/A	N/A	N/A
321	A_23_P12603	54708	MARCH5	membrane-associated ring finger (C3HC4) 5	0.000312	0.037	1.24	0	218582_at	0.892	1.02
322	A_24_P229756	N/A	LOC644950	N/A	0.000313	0.037	1.21	0	N/A	N/A	N/A
323	A_32_P51084	23165	NUP205	nucleoporin 205kDa	0.000313	0.037	1.18	0	222382_x_at	0.236	1.06
324	A_24_P924862	65059	RAPH1	Ras association (RalGDS/AF-6) and pleckstrin homology domains 1	0.000313	0.037	0.76	1	N/A	N/A	N/A
325	A_32_P74955	196528	ARID2	AT rich interactive domain 2 (ARID, RFX-like)	0.000318	0.038	1.16	1	N/A	N/A	N/A
326	A_23_P159663	8409	UXT	ubiquitously-expressed transcript	0.000319	0.038	1.21	0	218495_at	0.780	1.04
327	A_24_P94351	54964	C1orf56	chromosome 1 open reading frame 56	0.000319	0.038	1.40	0	221222_s_at	0.116	0.70
328	A_23_P122937	9844	ELMO1	engulfment and cell motility 1	0.000321	0.038	0.74	1	204513_s_at	0.627	0.80
329	A_24_P72518	23382	AHCYL2	adenosylhomocysteinase-like 2	0.000322	0.038	1.34	1	212814_at	0.503	1.19
330	A_32_P147297	N/A	CR592318	N/A	0.000323	0.038	1.25	0	N/A	N/A	N/A
331	A_23_P99785	79696	FAM164C	family with sequence similarity 164, member C	0.000323	0.038	1.23	0	N/A	N/A	N/A
332	A_23_P81103	6423	SFRP2	secreted frizzled-related protein 2	0.000327	0.038	1.47	0	N/A	N/A	N/A
333	A_32_P147678	4293	MAP3K9	mitogen-activated protein kinase kinase kinase 9	0.000328	0.038	0.82	1	214969_at	0.552	0.91
334	A_23_P254702	7913	DEK	DEK oncogene	0.000329	0.038	1.36	1	200934_at	0.835	0.95
335	A_24_P137501	6423	SFRP2	secreted frizzled-related protein 2	0.00033	0.038	1.85	0	N/A	N/A	N/A
336	A_32_P98854	N/A	A_32_P98854	N/A	0.000332	0.038	1.40	0	N/A	N/A	N/A
337	A_32_P50834	1730	DIAPH2	diaphanous homolog 2 (Drosophila)	0.000332	0.038	1.26	1	205603_s_at	0.288	1.22
338	A_23_P96965	81493	SYNC	syncoilin, intermediate filament protein	0.000336	0.038	1.27	1	N/A	N/A	N/A
339	A_23_P382811	169166	SNX31	sorting nexin 31	0.000337	0.038	1.94	1	N/A	N/A	N/A
340	A_23_P88420	4738	NEDD8	neural precursor cell expressed, developmentally down-regulated 8	0.000337	0.038	0.88	0	201840_at	0.161	0.78
341	A_32_P447001	145788	FLJ27352	hypothetical LOC145788	0.00034	0.039	1.29	0	N/A	N/A	N/A
342	A_23_P328740	93082	NEURL3	neuralized homolog 3 (Drosophila) pseudogene	0.000342	0.039	1.34	0	N/A	N/A	N/A
343	A_23_P203283	79832	QSER1	glutamine and serine rich 1	0.000342	0.039	1.28	1	219705_at	0.327	0.99
344	A_24_P221057	N/A	XR_019252	N/A	0.000343	0.039	1.22	0	N/A	N/A	N/A
345	A_23_P316601	6016	RIT1	Ras-like without CAAX 1	0.000345	0.039	1.40	0	209882_at	0.326	1.53
346	A_23_P12572	840	CASP7	caspase 7, apoptosis-related cysteine peptidase	0.000346	0.039	1.52	1	207181_s_at	0.369	1.42
347	A_23_P50946	10267	RAMP1	receptor (G protein-coupled) activity modifying protein 1	0.000349	0.039	1.26	0	204916_at	0.670	1.07
348	A_24_P725630	10921	RNPS1	RNA binding protein S1, serine-rich domain	0.000354	0.039	0.78	0	207939_x_at	0.398	1.04
349	A_32_P214441	N/A	BC003075	N/A	0.000356	0.039	0.75	0	N/A	N/A	N/A
350	A_23_P78053	81558	FAM117A	family with sequence similarity 117, member A	0.000358	0.04	1.21	1	221249_s_at	0.130	1.10
351	A_24_P50567	N/A	A_24_P50567	N/A	0.000359	0.04	1.30	0	N/A	N/A	N/A
352	A_32_P221694	161823	ADAL	adenosine deaminase-like	0.000363	0.04	0.85	1	N/A	N/A	N/A
353	A_23_P51397	55740	ENAH	enabled homolog (Drosophila)	0.000364	0.04	1.20	1	217820_s_at	0.648	1.13
354	A_23_P139476	967	CD63	CD63 molecule	0.000365	0.04	1.18	0	200663_at	0.710	1.06
355	A_23_P113634	865	CBFB	core-binding factor, beta subunit	0.000367	0.04	1.34	1	206788_s_at	0.395	1.06
356	A_23_P121196	79188	TMEM43	transmembrane protein 43	0.000368	0.04	1.14	0	217795_s_at	0.751	0.93
357	A_23_P114783	142	PARP1	poly (ADP-ribose) polymerase 1	0.000369	0.04	1.16	1	208644_at	0.202	1.25
358	A_23_P104762	10413	YAP1	Yes-associated protein 1, 65kDa	0.00037	0.04	1.31	0	213342_at	0.139	1.43
359	A_24_P194714	283991	FAM100B	family with sequence similarity 100, member B	0.000374	0.04	1.24	1	N/A	N/A	N/A
360	A_24_P343559	4915	NTRK2	neurotrophic tyrosine kinase, receptor, type 2	0.000374	0.04	0.72	1	207152_at	0.190	0.73
361	A_23_P36745	217	ALDH2	aldehyde dehydrogenase 2 family (mitochondrial)	0.000375	0.04	1.23	0	201425_at	0.102	1.24
362	A_23_P119362	2014	EMP3	epithelial membrane protein 3	0.000376	0.04	1.43	0	203729_at	0.047	1.77
363	A_24_P262201	445329	SULT1A4	sulfotransferase family, cytosolic, 1A, phenol-preferring, member 4	0.000377	0.04	0.84	0	N/A	N/A	N/A
364	A_32_P157481	2072	ERCC4	excision repair cross-complementing rodent repair deficiency, complementation group 4	0.000379	0.04	1.22	0	210158_at	0.130	1.01
365	A_32_P64263	N/A	BQ029628	N/A	0.000379	0.04	0.69	0	N/A	N/A	N/A
366	A_24_P370970	25936	NSL1	NSL1, MIND kinetochore complex component, homolog (S. cerevisiae)	0.00038	0.04	1.18	0	209483_s_at	0.324	0.98
367	A_32_P27271	1876	E2F6	E2F transcription factor 6	0.00038	0.04	1.20	0	203957_at	0.109	1.37
368	A_23_P204342	5992	RFX4	regulatory factor X, 4 (influences HLA class II expression)	0.000381	0.04	1.34	1	207672_at	0.093	1.51
369	A_32_P111274	N/A	E01979	N/A	0.000383	0.04	0.82	0	N/A	N/A	N/A
370	A_23_P37391	317762	CCDC85C	coiled-coil domain containing 85C	0.000387	0.04	1.31	1	N/A	N/A	N/A
371	A_32_P12344	N/A	BU618279	N/A	0.000387	0.04	0.83	0	N/A	N/A	N/A
372	A_23_P208293	5819	PVRL2	poliovirus receptor-related 2 (herpesvirus entry mediator B)	0.000388	0.04	1.44	0	203149_at	0.265	1.19
373	A_23_P3215	56986	DTWD1	DTW domain containing 1	0.000392	0.04	1.28	0	219291_at	0.635	0.89
374	A_23_P152651	11325	DDX42	DEAD (Asp-Glu-Ala-Asp) box polypeptide 42	0.000392	0.04	0.77	1	201788_at	0.179	0.76
375	A_24_P253100	9659	PDE4DIP	phosphodiesterase 4D interacting protein	0.000393	0.04	1.51	0	214129_at	0.016	2.72
376	A_23_P396858	8325	FZD8	frizzled homolog 8 (Drosophila)	0.000395	0.04	1.54	0	N/A	N/A	N/A
377	A_24_P237686	N/A	A_24_P237686	N/A	0.000395	0.04	0.65	0	N/A	N/A	N/A
378	A_24_P70117	56986	DTWD1	DTW domain containing 1	0.000396	0.04	1.26	0	219291_at	0.635	0.89
379	A_32_P195902	N/A	THC2657745	N/A	0.000396	0.04	0.69	0	N/A	N/A	N/A
380	A_23_P69683	10427	SEC24B	SEC24 family, member B (S. cerevisiae)	0.000398	0.04	1.27	0	202798_at	0.176	0.62
381	A_23_P8571	136853	SRCRB4D	scavenger receptor cysteine rich domain containing, group B (4 domains)	0.000398	0.04	0.85	0	N/A	N/A	N/A
382	A_24_P100277	1727	CYB5R3	cytochrome b5 reductase 3	0.0004	0.04	0.82	0	201885_s_at	0.764	0.94
383	A_32_P151577	3921	RPSA	ribosomal protein SA	0.000401	0.04	0.85	1	N/A	N/A	N/A
384	A_24_P354356	131408	FAM131A	family with sequence similarity 131, member A	0.000403	0.041	0.83	1	221904_at	0.069	0.62
385	A_24_P303480	10981	RAB32	RAB32, member RAS oncogene family	0.000404	0.041	1.41	1	204214_s_at	0.956	0.99
386	A_23_P5761	4780	NFE2L2	nuclear factor (erythroid-derived 2)-like 2	0.000405	0.041	1.37	0	201146_at	0.724	0.90
387	A_24_P924202	399909	PCNXL3	pecanex-like 3 (Drosophila)	0.000407	0.041	0.79	0	N/A	N/A	N/A
388	A_32_P5276	26084	SGEF	Src homology 3 domain-containing guanine nucleotide exchange factor	0.000409	0.041	1.31	0	N/A	N/A	N/A
389	A_24_P892464	N/A	AB007971	N/A	0.00041	0.041	0.74	0	N/A	N/A	N/A
390	A_23_P118916	80148	PQLC1	PQ loop repeat containing 1	0.000412	0.041	0.79	0	218208_at	0.617	1.09
391	A_23_P106773	6799	SULT1A2	sulfotransferase family, cytosolic, 1A, phenol-preferring, member 2	0.000412	0.041	0.82	0	207122_x_at	0.012	1.40
392	A_23_P302672	115265	DDIT4L	DNA-damage-inducible transcript 4-like	0.000414	0.041	1.73	1	N/A	N/A	N/A
393	A_23_P66180	10368	CACNG3	calcium channel, voltage-dependent, gamma subunit 3	0.000414	0.041	0.74	1	206384_at	0.502	0.69
394	A_23_P49254	3049	HBQ1	hemoglobin, theta 1	0.000415	0.041	0.75	0	N/A	N/A	N/A
395	A_23_P500421	2139	EYA2	eyes absent homolog 2 (Drosophila)	0.000416	0.041	1.42	1	209692_at	0.414	1.11
396	A_24_P373844	N/A	THC2582042	N/A	0.000417	0.041	1.28	0	N/A	N/A	N/A
397	A_24_P417036	5465	PPARA	peroxisome proliferator-activated receptor alpha	0.000418	0.041	1.36	1	210771_at	0.285	1.06
398	A_24_P383609	340719	NANOS1	nanos homolog 1 (Drosophila)	0.000419	0.041	1.33	0	N/A	N/A	N/A
399	A_24_P495122	379025	FLJ31306	hypothetical LOC379025	0.000419	0.041	1.64	0	N/A	N/A	N/A
400	A_23_P97623	64121	RRAGC	Ras-related GTP binding C	0.000421	0.041	1.15	1	218088_s_at	0.181	1.25
401	A_32_P41496	100132831	LOC100132831	A20-binding inhibitor of NF-kappaB activation 2 pseudogene	0.000424	0.041	1.46	0	N/A	N/A	N/A
402	A_23_P50008	54902	TTC19	tetratricopeptide repeat domain 19	0.000428	0.041	0.78	0	217964_at	0.825	0.94
403	A_24_P75158	375743	PTAR1	protein prenyltransferase alpha subunit repeat containing 1	0.000429	0.041	1.28	0	N/A	N/A	N/A
404	A_24_P152649	644189	LOC644189	acyl-CoA thioesterase 4 pseudogene	0.000429	0.041	0.74	0	N/A	N/A	N/A
405	A_23_P1676	219854	TMEM218	transmembrane protein 218	0.00043	0.041	1.38	0	N/A	N/A	N/A
406	A_24_P202497	57045	TWSG1	twisted gastrulation homolog 1 (Drosophila)	0.000436	0.041	1.36	0	219201_s_at	0.227	1.14
407	A_23_P250072	N/A	A_23_P250072	N/A	0.000436	0.041	0.79	0	N/A	N/A	N/A
408	A_23_P4944	808	CALM3	calmodulin 3 (phosphorylase kinase, delta)	0.000436	0.041	0.75	1	200623_s_at	0.787	0.87
409	A_24_P647163	N/A	BG777521	N/A	0.000442	0.042	1.34	0	N/A	N/A	N/A
410	A_24_P35478	56288	PARD3	par-3 partitioning defective 3 homolog (C. elegans)	0.000444	0.042	1.44	1	221527_s_at	0.213	1.35
411	A_24_P818268	554175	DNM1P33	DNM1 pseudogene 33	0.000444	0.042	0.73	0	N/A	N/A	N/A
412	A_23_P127394	1408	CRY2	cryptochrome 2 (photolyase-like)	0.000444	0.042	0.82	0	212695_at	0.523	1.09
413	A_24_P453544	6130	RPL7A	ribosomal protein L7a	0.000448	0.042	0.81	1	N/A	N/A	N/A
414	A_24_P917026	4763	NF1	neurofibromin 1	0.000448	0.042	0.85	1	212678_at	0.201	0.58
415	A_24_P923629	63929	XPNPEP3	X-prolyl aminopeptidase (aminopeptidase P) 3, putative	0.00045	0.042	1.26	1	N/A	N/A	N/A
416	A_23_P258164	1325	CORT	cortistatin	0.000452	0.042	0.81	0	210182_at	0.588	0.92
417	A_23_P426809	9826	ARHGEF11	Rho guanine nucleotide exchange factor (GEF) 11	0.000452	0.042	0.76	1	202914_s_at	0.076	1.02
418	A_32_P49764	N/A	CX788817	N/A	0.000459	0.042	1.65	0	N/A	N/A	N/A
419	A_23_P256131	55806	HR	hairless homolog (mouse)	0.000459	0.042	0.73	0	220163_s_at	0.029	1.03
420	A_23_P200999	6487	ST3GAL3	ST3 beta-galactoside alpha-2,3-sialyltransferase 3	0.00046	0.042	0.76	1	N/A	N/A	N/A
421	A_23_P138975	10179	RBM7	RNA binding motif protein 7	0.000463	0.043	1.43	0	218379_at	0.271	0.87
422	A_23_P53884	4081	MAB21L1	mab-21-like 1 (C. elegans)	0.000463	0.043	1.23	1	N/A	N/A	N/A
423	A_23_P115052	6016	RIT1	Ras-like without CAAX 1	0.000467	0.043	1.38	0	209882_at	0.326	1.53
424	A_23_P41280	10606	PAICS	phosphoribosylaminoimidazole carboxylase, phosphoribosylaminoimidazole succinocarboxamide synthetase	0.000474	0.043	1.17	1	201013_s_at	0.403	0.85
425	A_23_P209066	N/A	THC2616195	N/A	0.000478	0.043	1.28	0	N/A	N/A	N/A
426	A_23_P82088	51299	NRN1	neuritin 1	0.000478	0.043	0.72	0	218625_at	0.004	0.38
427	A_24_P166311	63920	C5orf54	chromosome 5 open reading frame 54	0.000481	0.044	1.26	0	N/A	N/A	N/A
428	A_24_P353912	2773	GNAI3	guanine nucleotide binding protein (G protein), alpha inhibiting activity polypeptide 3	0.000483	0.044	1.32	1	201181_at	0.689	0.87
429	A_23_P1199	11164	NUDT5	nudix (nucleoside diphosphate linked moiety X)-type motif 5	0.000483	0.044	1.33	1	N/A	N/A	N/A
430	A_24_P101800	140688	C20orf112	chromosome 20 open reading frame 112	0.000488	0.044	1.25	0	N/A	N/A	N/A
431	A_23_P12896	2188	FANCF	Fanconi anemia, complementation group F	0.000493	0.044	1.14	0	218689_at	0.116	0.83
432	A_23_P132784	8087	FXR1	fragile X mental retardation, autosomal homolog 1	0.000495	0.044	1.22	1	201635_s_at	0.623	0.66
433	A_23_P163782	4496	MT1H	metallothionein 1H	0.000496	0.044	1.30	0	206461_x_at	0.025	1.71
434	A_23_P251987	5723	PSPH	phosphoserine phosphatase	0.000498	0.044	0.69	1	205194_at	0.460	0.81
435	A_32_P150030	8493	PPM1D	protein phosphatase 1D magnesium-dependent, delta isoform	0.000498	0.044	1.26	1	204566_at	0.904	0.97
436	A_23_P109643	80325	ABTB1	ankyrin repeat and BTB (POZ) domain containing 1	0.000499	0.044	0.81	0	N/A	N/A	N/A
437	A_24_P338757	10208	USPL1	ubiquitin specific peptidase like 1	0.000502	0.045	1.28	1	204190_at	0.638	0.92
438	A_32_P8604	N/A	AK093691	N/A	0.000506	0.045	1.41	0	N/A	N/A	N/A
439	A_32_P77139	N/A	THC2731337	N/A	0.00051	0.045	1.34	0	N/A	N/A	N/A
440	A_23_P162982	10901	DHRS4	dehydrogenase/reductase (SDR family) member 4	0.000513	0.045	1.26	0	N/A	N/A	N/A
441	A_24_P918640	N/A	T33495	N/A	0.000514	0.045	0.67	0	N/A	N/A	N/A
442	A_24_P159548	113235	SLC46A1	solute carrier family 46 (folate transporter), member 1	0.00052	0.045	0.72	0	N/A	N/A	N/A
443	A_32_P507580	140701	ABHD16B	abhydrolase domain containing 16B	0.00052	0.045	0.83	0	N/A	N/A	N/A
444	A_24_P201064	79660	PPP1R3B	protein phosphatase 1, regulatory (inhibitor) subunit 3B	0.000521	0.045	1.44	1	N/A	N/A	N/A
445	A_24_P216654	6646	SOAT1	sterol O-acyltransferase 1	0.000521	0.045	1.49	0	221561_at	0.019	1.20
446	A_23_P339098	54733	SLC35F2	solute carrier family 35, member F2	0.000523	0.045	1.16	0	218826_at	0.288	1.10
447	A_32_P67747	N/A	THC2612020	N/A	0.000525	0.045	1.20	0	N/A	N/A	N/A
448	A_24_P382661	2114	ETS2	v-ets erythroblastosis virus E26 oncogene homolog 2 (avian)	0.000526	0.045	0.80	0	201329_s_at	0.010	0.53
449	A_23_P217946	64072	CDH23	cadherin-like 23	0.000528	0.046	1.26	1	N/A	N/A	N/A
450	A_23_P256618	63933	CCDC90A	coiled-coil domain containing 90A	0.000529	0.046	1.25	0	220094_s_at	0.911	0.97
451	A_32_P142550	54811	ZNF562	zinc finger protein 562	0.000535	0.046	1.16	0	219163_at	0.691	1.06
452	A_23_P140675	2038	EPB42	erythrocyte membrane protein band 4.2	0.000536	0.046	0.71	0	N/A	N/A	N/A
453	A_23_P20804	203259	C9orf25	chromosome 9 open reading frame 25	0.000536	0.046	0.83	1	N/A	N/A	N/A
454	A_23_P45976	5909	RAP1GAP	RAP1 GTPase activating protein	0.000537	0.046	0.83	1	210618_at	0.903	1.00
455	A_23_P142804	3069	HDLBP	high density lipoprotein binding protein	0.00054	0.046	0.74	0	219674_s_at	0.189	1.17
456	A_24_P396231	3920	LAMP2	lysosomal-associated membrane protein 2	0.00054	0.046	1.24	0	200821_at	0.379	1.17
457	A_24_P389959	22818	COPZ1	coatomer protein complex, subunit zeta 1	0.000549	0.046	0.91	0	217726_at	0.216	0.86
458	A_24_P32118	23503	ZFYVE26	zinc finger, FYVE domain containing 26	0.000551	0.046	1.23	1	37943_at	0.033	1.41
459	A_32_P230547	85440	DOCK7	dedicator of cytokinesis 7	0.000552	0.046	1.26	1	N/A	N/A	N/A
460	A_23_P97123	84832	ANKRD36BP1	ankyrin repeat domain 36B-like 1 (pseudogene)	0.000553	0.046	1.42	0	N/A	N/A	N/A
461	A_24_P255252	N/A	A_24_P255252	N/A	0.000553	0.046	1.27	0	N/A	N/A	N/A
462	A_23_P28886	5111	PCNA	proliferating cell nuclear antigen	0.000553	0.046	1.25	1	201202_at	0.455	0.80
463	A_23_P124022	84246	MED10	mediator complex subunit 10	0.000555	0.046	0.86	0	N/A	N/A	N/A
464	A_23_P40817	84343	HPS3	Hermansky-Pudlak syndrome 3	0.000559	0.047	1.26	1	N/A	N/A	N/A
465	A_24_P528213	N/A	BF593129	N/A	0.000559	0.047	1.32	0	N/A	N/A	N/A
466	A_23_P112726	6335	SCN9A	sodium channel, voltage-gated, type IX, alpha subunit	0.000562	0.047	1.26	1	206950_at	0.804	1.03
467	A_23_P8185	6993	DYNLT1	dynein, light chain, Tctex-type 1	0.000564	0.047	1.27	0	201999_s_at	0.666	1.11
468	A_24_P942805	283871	PGP	phosphoglycolate phosphatase	0.000568	0.047	0.84	0	N/A	N/A	N/A
469	A_24_P83678	253714	C6orf167	chromosome 6 open reading frame 167	0.000573	0.047	1.16	1	N/A	N/A	N/A
470	A_32_P233091	N/A	BC032091	N/A	0.000573	0.047	0.81	0	N/A	N/A	N/A
471	A_23_P2825	57626	KLHL1	kelch-like 1 (Drosophila)	0.000573	0.047	1.40	1	N/A	N/A	N/A
472	A_23_P215787	26959	HBP1	HMG-box transcription factor 1	0.000576	0.047	1.33	1	209102_s_at	0.761	1.11
473	A_23_P54297	8669	EIF3J	eukaryotic translation initiation factor 3, subunit J	0.000576	0.047	1.17	1	208985_s_at	0.207	0.76
474	A_23_P94860	53343	NUDT9	nudix (nucleoside diphosphate linked moiety X)-type motif 9	0.000579	0.047	1.25	0	218375_at	0.095	0.56
475	A_23_P433855	5999	RGS4	regulator of G-protein signaling 4	0.00058	0.047	0.67	1	204339_s_at	0.003	0.15
476	A_23_P406330	64744	SMAP2	small ArfGAP2	0.000583	0.047	0.78	0	N/A	N/A	N/A
477	A_23_P15864	8932	MBD2	methyl-CpG binding domain protein 2	0.000586	0.048	1.26	1	214396_s_at	0.288	1.00
478	A_23_P356565	23378	RRP8	ribosomal RNA processing 8, methyltransferase, homolog (yeast)	0.000589	0.048	1.22	0	N/A	N/A	N/A
479	A_24_P134568	6102	RP2	retinitis pigmentosa 2 (X-linked recessive)	0.00059	0.048	1.16	1	205191_at	0.871	1.02
480	A_23_P415021	25840	METTL7A	methyltransferase like 7A	0.000591	0.048	1.39	0	211424_x_at	0.030	1.37
481	A_24_P339024	1159	CKMT1B	creatine kinase, mitochondrial 1B	0.000595	0.048	0.71	1	N/A	N/A	N/A
482	A_23_P381332	147657	ZNF480	zinc finger protein 480	0.000597	0.048	1.53	0	222283_at	0.420	1.03
483	A_24_P195145	392358	ENST00000399221	ribosomal protein S6 pseudogene 13	0.000597	0.048	1.22	0	N/A	N/A	N/A
484	A_23_P125348	58485	TRAPPC1	trafficking protein particle complex 1	0.000598	0.048	0.81	0	N/A	N/A	N/A
485	A_23_P167227	3033	HADH	hydroxyacyl-Coenzyme A dehydrogenase	0.000599	0.048	1.20	0	201035_s_at	0.259	0.97
486	A_23_P99540	677	ZFP36L1	zinc finger protein 36, C3H type-like 1	0.0006	0.048	1.51	0	213277_at	0.345	1.08
487	A_24_P590537	3020	H3F3A	H3 histone, family 3A	0.0006	0.048	1.25	1	N/A	N/A	N/A
488	A_23_P40821	84343	HPS3	Hermansky-Pudlak syndrome 3	0.000603	0.048	1.22	1	N/A	N/A	N/A
489	A_32_P66934	N/A	BX641014	N/A	0.000604	0.048	1.65	0	N/A	N/A	N/A
490	A_23_P417753	4983	OPHN1	oligophrenin 1	0.000608	0.048	1.22	1	206323_x_at	0.504	1.13
491	A_32_P70220	91782	CHMP7	CHMP family, member 7	0.000608	0.048	0.69	0	212313_at	0.355	1.15
492	A_23_P201567	55119	PRPF38B	PRP38 pre-mRNA processing factor 38 (yeast) domain containing B	0.000611	0.048	1.29	0	218040_at	0.516	0.86
493	A_24_P924185	N/A	S81524	N/A	0.000613	0.048	0.61	0	N/A	N/A	N/A
494	A_32_P125496	374354	NHLRC2	NHL repeat containing 2	0.000614	0.048	1.14	1	219353_at	0.538	1.30
495	A_32_P235872	4076	CAPRIN1	cell cycle associated protein 1	0.000616	0.048	1.31	1	200722_s_at	0.273	0.84
496	A_23_P396541	93624	TADA2B	transcriptional adaptor 2 (ADA2 homolog, yeast)-beta	0.000617	0.048	1.27	0	N/A	N/A	N/A
497	A_23_P22526	9843	HEPH	hephaestin	0.000618	0.048	1.33	1	203902_at	0.181	1.00
498	A_23_P163380	10588	MTHFS	5,10-methenyltetrahydrofolate synthetase (5-formyltetrahydrofolate cyclo-ligase)	0.000619	0.048	1.18	0	203433_at	0.576	1.10
499	A_23_P3212	56986	DTWD1	DTW domain containing 1	0.000623	0.048	1.22	0	219291_at	0.635	0.89
500	A_24_P21770	219539	YPEL4	yippee-like 4 (Drosophila)	0.000624	0.048	0.84	0	N/A	N/A	N/A
501	A_23_P98930	55196	C12orf35	chromosome 12 open reading frame 35	0.000624	0.048	1.27	1	218614_at	0.771	0.92
502	A_24_P350196	N/A	ENST00000391372	N/A	0.000626	0.048	0.74	0	N/A	N/A	N/A
503	A_32_P164203	N/A	THC2683448	N/A	0.000627	0.048	1.26	0	N/A	N/A	N/A
504	A_32_P154079	N/A	AL533190	N/A	0.000631	0.049	0.70	0	N/A	N/A	N/A
505	A_23_P73609	4693	NDP	Norrie disease (pseudoglioma)	0.000634	0.049	1.23	0	206022_at	0.947	1.01
506	A_32_P83795	N/A	A_32_P83795	N/A	0.000643	0.049	0.75	0	N/A	N/A	N/A
507	A_24_P124325	64376	IKZF5	IKAROS family zinc finger 5 (Pegasus)	0.000644	0.049	1.26	1	220086_at	0.531	1.02
