# Supplementary material for: Gene Expression Profiles in Parkinson Disease Prefrontal Cortex Implicate FOXO1 and Genes under Its Transcriptional Regulation
Source: PLoS Genet. 2012 Jun 28;8(6):e1002794. doi: 10.1371/journal.pgen.1002794 (PMC3386245; doi:10.1371/journal.pgen.1002794)
Supplement: Table S5 — Agilent microarray FDR-significant probes after removal of low RIN samples. 1The probe and gene names corresponding to genes with FoxO1 TFBS are displayed in bold. (XLSX) [file pgen.1002794.s006.xlsx]

## Sheet: Sheet1
Rank	Probe name1	Entrez ID	Gene symbol / Expressed sequence	Gene description	Nominal p-value	FDR p-value	Fold change	FOXO1 TFBS gene
1	A_23_P341537	83852	SETDB2	SET domain, bifurcated 2	1.08293e-06	0.0102825	1.2127	0
2	A_24_P165656	23683	PRKD3	protein kinase D3	1.16029e-06	0.0102825	1.66071	0
3	A_24_P90216	55366	LGR4	leucine-rich repeat-containing G protein-coupled receptor 4	1.33345e-06	0.0102825	1.35559	1
4	A_23_P60146	5157	PDGFRL	platelet-derived growth factor receptor-like	1.36946e-06	0.0102825	1.7322	0
5	A_24_P184031	29085	PHPT1	phosphohistidine phosphatase 1	1.73259e-06	0.0102825	1.17982	0
6	A_23_P70794	51715	RAB23	RAB23, member RAS oncogene family	2.0987e-06	0.0102825	1.26364	0
7	A_32_P131998	N/A	THC2530075	N/A	2.25002e-06	0.0102825	1.50822	0
8	A_23_P49975	3858	KRT10	keratin 10	2.55604e-06	0.0102825	1.27421	0
9	A_23_P83838	767	CA8	carbonic anhydrase VIII	2.68022e-06	0.0102825	1.42852	0
10	A_23_P9426	2801	GOLGA2	golgin A2	3.26209e-06	0.0102825	0.830101	0
11	A_23_P10374	22864	R3HDM2	R3H domain containing 2	3.55069e-06	0.0102825	0.767205	0
12	A_23_P211047	571	BACH1	BTB and CNC homology 1, basic leucine zipper transcription factor 1	3.98269e-06	0.0102825	1.37296	0
13	A_23_P160367	9967	THRAP3	thyroid hormone receptor associated protein 3	4.05669e-06	0.0102825	0.784971	1
14	A_24_P839239	163590	TOR1AIP2	torsin A interacting protein 2	4.28145e-06	0.0102825	1.24193	1
15	A_23_P352266	596	BCL2	B-cell CLL/lymphoma 2	4.34573e-06	0.0102825	1.39949	1
16	A_23_P142197	N/A	A_23_P142197	N/A	4.35919e-06	0.0102825	0.859275	0
17	A_23_P342185	23063	WAPAL	wings apart-like homolog (Drosophila)	4.54404e-06	0.0102825	1.43122	1
18	A_24_P683013	N/A	LOC100127983	N/A	4.8869e-06	0.0102825	1.38625	0
19	A_23_P76234	22895	RPH3A	rabphilin 3A homolog (mouse)	4.99382e-06	0.0102825	0.541589	0
20	A_24_P223124	64778	FNDC3B	fibronectin type III domain containing 3B	5.2662e-06	0.0103012	1.40281	1
21	A_23_P211099	6651	SON	SON DNA binding protein	5.6551e-06	0.0105352	1.24697	1
22	A_32_P149755	N/A	AL562818	N/A	6.66497e-06	0.0109901	0.686328	0
23	A_32_P158433	N/A	BC007552	N/A	7.09987e-06	0.0109901	0.551425	0
24	A_32_P191786	170961	ANKRD24	ankyrin repeat domain 24	7.39845e-06	0.0109901	0.701732	0
25	A_24_P407224	11228	RASSF8	Ras association (RalGDS/AF-6) domain family (N-terminal) member 8	7.62829e-06	0.0109901	1.47472	0
26	A_23_P388993	85463	ZC3H12C	zinc finger CCCH-type containing 12C	8.19382e-06	0.0109901	1.42948	1
27	A_32_P147747	N/A	THC2575761	N/A	8.51841e-06	0.0109901	0.765481	0
28	A_32_P9253	N/A	THC2620541	N/A	8.91901e-06	0.0109901	1.626	0
29	A_23_P308800	2744	GLS	glutaminase	9.22873e-06	0.0109901	1.52002	0
30	A_24_P195145	392358	ENST00000399221	ribosomal protein S6 pseudogene 13	1.0039e-05	0.0109901	1.28044	0
31	A_23_P70060	8611	PPAP2A	phosphatidic acid phosphatase type 2A	1.02563e-05	0.0109901	1.30604	0
32	A_24_P920181	286451	YIPF6	Yip1 domain family, member 6	1.02942e-05	0.0109901	1.13174	0
33	A_23_P35667	64376	IKZF5	IKAROS family zinc finger 5 (Pegasus)	1.08434e-05	0.0109901	1.39059	1
34	A_32_P31182	6129	RPL7	ribosomal protein L7	1.08567e-05	0.0109901	1.31318	1
35	A_32_P75141	N/A	A_32_P75141	N/A	1.09503e-05	0.0109901	1.51197	0
36	A_32_P32207	119504	ANAPC16	anaphase promoting complex subunit 16	1.11773e-05	0.0109901	1.33069	1
37	A_23_P40039	83607	AMMECR1L	AMME chromosomal region gene 1-like	1.13515e-05	0.0109901	1.17522	0
38	A_23_P200792	4853	NOTCH2	notch 2	1.14815e-05	0.0109901	1.54267	1
39	A_24_P740549	N/A	BC038431	N/A	1.18989e-05	0.0109901	1.43651	0
40	A_24_P944788	3082	HGF	hepatocyte growth factor (hepapoietin A; scatter factor)	1.21487e-05	0.0109901	2.51993	0
41	A_23_P154188	79595	SAP130	Sin3A-associated protein, 130kDa	1.24897e-05	0.0109901	1.14725	0
42	A_24_P759477	3696	ITGB8	integrin, beta 8	1.28278e-05	0.0109901	1.7371	1
43	A_32_P38093	N/A	THC2632909	N/A	1.32627e-05	0.0109901	1.36709	0
44	A_23_P170037	4281	MID1	midline 1 (Opitz/BBB syndrome)	1.33145e-05	0.0109901	1.30818	1
45	A_32_P186921	90317	ZNF616	zinc finger protein 616	1.33203e-05	0.0109901	1.31718	0
46	A_23_P418083	167691	LCA5	Leber congenital amaurosis 5	1.34262e-05	0.0109901	1.39577	1
47	A_23_P130642	163351	GBP6	guanylate binding protein family, member 6	1.34372e-05	0.0109901	0.679165	0
48	A_32_P184394	22797	TFEC	transcription factor EC	1.35492e-05	0.0109901	2.2558	0
49	A_32_P91633	N/A	AA725389	N/A	1.40783e-05	0.0109901	0.78296	0
50	A_23_P104522	10529	NEBL	nebulette	1.43797e-05	0.0109901	1.52003	1
51	A_23_P208477	1994	ELAVL1	ELAV (embryonic lethal, abnormal vision, Drosophila)-like 1 (Hu antigen R)	1.51582e-05	0.0109901	1.54681	1
52	A_32_P108387	27089	UQCRQ	ubiquinol-cytochrome c reductase, complex III subunit VII, 9.5kDa	1.5528e-05	0.0109901	0.734047	0
53	A_23_P213840	8992	ATP6V0E1	ATPase, H+ transporting, lysosomal 9kDa, V0 subunit e1	1.58343e-05	0.0109901	1.49562	1
54	A_32_P193378	283658	LOC283658	hypothetical protein LOC283658	1.59637e-05	0.0109901	1.43889	0
55	A_23_P259003	51555	PEX5L	peroxisomal biogenesis factor 5-like	1.61202e-05	0.0109901	0.743864	1
56	A_32_P142550	54811	ZNF562	zinc finger protein 562	1.65123e-05	0.0109901	1.20177	0
57	A_32_P64263	6500	SKP1	S-phase kinase-associated protein 1	1.66236e-05	0.0109901	0.644589	0
58	A_24_P144936	79932	KIAA0319L	KIAA0319-like	1.67094e-05	0.0109901	0.730594	1
59	A_23_P386942	148252	DIRAS1	DIRAS family, GTP-binding RAS-like 1	1.69088e-05	0.0109901	0.72719	0
60	A_32_P515088	2531	KDSR	3-ketodihydrosphingosine reductase	1.69141e-05	0.0109901	1.25872	1
61	A_24_P186401	64421	DCLRE1C	DNA cross-link repair 1C (PSO2 homolog, S. cerevisiae)	1.7136e-05	0.0109901	1.34455	0
62	A_23_P126241	8672	EIF4G3	eukaryotic translation initiation factor 4 gamma, 3	1.74179e-05	0.0109907	0.814574	1
63	A_24_P658584	23328	SASH1	SAM and SH3 domain containing 1	1.82298e-05	0.0113204	1.59452	1
64	A_23_P151426	2308	FOXO1	forkhead box O1	1.87254e-05	0.0114465	1.54821	1
65	A_23_P72583	N/A	THC2537502	N/A	1.9778e-05	0.0119039	0.690375	0
66	A_23_P74114	349075	ZNF713	zinc finger protein 713	2.10074e-05	0.0124355	0.673367	0
67	A_23_P331087	N/A	A_23_P331087	N/A	2.1362e-05	0.0124355	1.36466	0
68	A_32_P107097	N/A	A_32_P107097	N/A	2.16149e-05	0.0124355	0.654087	0
69	A_24_P22079	2308	FOXO1	forkhead box O1	2.29723e-05	0.013025	1.28504	1
70	A_23_P81087	57117	INTS12	integrator complex subunit 12	2.34175e-05	0.0130877	1.23265	1
71	A_32_P106883	N/A	W81715	N/A	2.37617e-05	0.013093	0.722141	0
72	A_24_P128563	23633	KPNA6	karyopherin alpha 6 (importin alpha 7)	2.62393e-05	0.0142574	0.778817	0
73	A_24_P941441	10672	GNA13	guanine nucleotide binding protein (G protein), alpha 13	2.76794e-05	0.014803	1.59559	1
74	A_24_P595460	4925	NUCB2	nucleobindin 2	2.83592e-05	0.014803	1.38404	0
75	A_23_P28169	151188	ARL6IP6	ADP-ribosylation-like factor 6 interacting protein 6	2.83785e-05	0.014803	1.50992	0
76	A_23_P502047	8646	CHRD	chordin	2.90865e-05	0.0149464	0.757835	0
77	A_24_P135242	N/A	A_24_P135242	N/A	2.94174e-05	0.0149464	1.23246	0
78	A_24_P263956	552889	ATXN7L3B	ataxin 7-like 3B	2.99871e-05	0.0150331	0.760151	1
79	A_24_P350307	390612	LOC390612	ribosomal protein L18 pseudogene 11	3.03566e-05	0.0150331	1.18312	0
80	A_23_P58396	56034	PDGFC	platelet derived growth factor C	3.12764e-05	0.015295	1.32543	1
81	A_24_P143171	83604	TMEM47	transmembrane protein 47	3.2564e-05	0.0155967	1.63867	1
82	A_23_P83192	29085	PHPT1	phosphohistidine phosphatase 1	3.26908e-05	0.0155967	1.15906	0
83	A_23_P44195	124540	MSI2	musashi homolog 2 (Drosophila)	3.42982e-05	0.0161037	1.32588	1
84	A_32_P36582	N/A	AK123649	N/A	3.47994e-05	0.0161037	1.31794	0
85	A_23_P336644	163590	TOR1AIP2	torsin A interacting protein 2	3.52327e-05	0.0161037	1.21087	1
86	A_23_P102731	54498	SMOX	spermine oxidase	3.56814e-05	0.0161037	1.50706	1
87	A_24_P202522	361	AQP4	aquaporin 4	3.58116e-05	0.0161037	1.98185	1
88	A_23_P352365	653121	ZBTB8A	zinc finger and BTB domain containing 8A	3.63969e-05	0.0161809	1.1888	0
89	A_24_P48408	8731	RNMT	RNA (guanine-7-) methyltransferase	3.79095e-05	0.0162208	0.802867	0
90	A_23_P110445	10307	APBB3	amyloid beta (A4) precursor protein-binding, family B, member 3	3.9008e-05	0.0162208	0.718082	1
91	A_23_P161156	220929	ZNF438	zinc finger protein 438	3.92864e-05	0.0162208	1.29865	1
92	A_23_P401055	6657	SOX2	SRY (sex determining region Y)-box 2	3.93899e-05	0.0162208	1.48923	1
93	A_32_P175674	488	ATP2A2	ATPase, Ca++ transporting, cardiac muscle, slow twitch 2	3.99448e-05	0.0162208	0.738588	0
94	A_23_P138308	965	CD58	CD58 molecule	4.00128e-05	0.0162208	1.35867	1
95	A_24_P416411	5193	PEX12	peroxisomal biogenesis factor 12	4.00211e-05	0.0162208	1.29477	0
96	A_24_P220058	22919	MAPRE1	microtubule-associated protein, RP/EB family, member 1	4.03628e-05	0.0162208	1.36113	1
97	A_32_P99171	50515	CHST11	carbohydrate (chondroitin 4) sulfotransferase 11	4.05358e-05	0.0162208	1.55592	0
98	A_24_P633543	439911	LOC439911	hypothetical LOC439911	4.18125e-05	0.0162208	1.35322	0
99	A_32_P177522	100129292	LOC100129292	hypothetical protein LOC100129292	4.19965e-05	0.0162208	0.735346	0
100	A_23_P85604	80232	WDR26	WD repeat domain 26	4.20112e-05	0.0162208	1.27174	1
101	A_23_P216935	81571	NCRNA00287	non-protein coding RNA 287	4.23004e-05	0.0162208	0.71268	0
102	A_24_P384539	N/A	A_24_P384539	N/A	4.23278e-05	0.0162208	1.25275	0
103	A_23_P76151	4665	NAB2	NGFI-A binding protein 2 (EGR1 binding protein 2)	4.28901e-05	0.0162208	0.847682	0
104	A_32_P41396	2258	FGF13	fibroblast growth factor 13	4.31206e-05	0.0162208	0.720336	0
105	A_32_P748131	284406	ZFP82	zinc finger protein 82 homolog (mouse)	4.35614e-05	0.0162306	1.28282	0
106	A_24_P398940	113201	CASC4	cancer susceptibility candidate 4	4.44954e-05	0.0164222	1.23104	1
107	A_23_P3215	56986	DTWD1	DTW domain containing 1	4.66296e-05	0.0169294	1.32447	0
108	A_23_P129258	N/A	A_23_P129258	N/A	4.67352e-05	0.0169294	0.746819	0
109	A_23_P96542	203547	VMA21	VMA21 vacuolar H+-ATPase homolog (S. cerevisiae)	4.83427e-05	0.0172795	1.39705	1
110	A_23_P426809	9826	ARHGEF11	Rho guanine nucleotide exchange factor (GEF) 11	4.88621e-05	0.0172795	0.724521	1
111	A_23_P321703	597	BCL2A1	BCL2-related protein A1	4.90269e-05	0.0172795	1.24473	0
112	A_24_P280903	N/A	A_24_P280903	N/A	5.06241e-05	0.017389	1.23443	0
113	A_23_P31399	5445	PON2	paraoxonase 2	5.06266e-05	0.017389	1.53973	1
114	A_23_P216043	79139	DERL1	Der1-like domain family, member 1	5.06709e-05	0.017389	1.24882	0
115	A_23_P412392	9554	SEC22B	SEC22 vesicle trafficking protein homolog B (S. cerevisiae) (gene/pseudogene)	5.1711e-05	0.0175916	0.846743	0
116	A_23_P142804	3069	HDLBP	high density lipoprotein binding protein	5.33243e-05	0.0179841	0.706464	0
117	A_24_P49411	54849	DEF8	differentially expressed in FDCP 8 homolog (mouse)	5.51834e-05	0.0182573	0.805943	0
118	A_32_P119627	N/A	THC2587773	N/A	5.53349e-05	0.0182573	0.737089	0
119	A_24_P286687	51201	ZDHHC2	zinc finger, DHHC-type containing 2	5.57485e-05	0.0182573	1.37918	0
120	A_23_P503182	29	ABR	active BCR-related gene	5.63979e-05	0.0182573	0.853926	1
121	A_23_P90659	9741	LAPTM4A	lysosomal protein transmembrane 4 alpha	5.65174e-05	0.0182573	1.2427	0
122	A_23_P18493	5783	PTPN13	protein tyrosine phosphatase, non-receptor type 13 (APO-1/CD95 (Fas)-associated phosphatase)	5.71634e-05	0.0182573	1.39764	1
123	A_23_P12965	2526	FUT4	fucosyltransferase 4 (alpha (1,3) fucosyltransferase, myeloid-specific)	5.82008e-05	0.0182573	1.16055	0
124	A_32_P52609	23175	LPIN1	lipin 1	5.82317e-05	0.0182573	1.26801	0
125	A_23_P68628	63941	NECAB3	N-terminal EF-hand calcium binding protein 3	5.83345e-05	0.0182573	0.757313	1
126	A_32_P14386	808	CALM3	calmodulin 3 (phosphorylase kinase, delta)	5.89132e-05	0.0182921	0.807051	0
127	A_23_P72584	414149	ACBD7	acyl-CoA binding domain containing 7	6.07446e-05	0.0183486	0.661427	0
128	A_32_P447001	145788	FLJ27352	hypothetical LOC145788	6.0934e-05	0.0183486	1.3156	0
129	A_23_P85726	92342	C1orf156	chromosome 1 open reading frame 156	6.1253e-05	0.0183486	1.30574	0
130	A_23_P7941	51069	MRPL2	mitochondrial ribosomal protein L2	6.14348e-05	0.0183486	0.771674	0
131	A_23_P164912	64130	LIN7B	lin-7 homolog B (C. elegans)	6.14403e-05	0.0183486	0.74663	0
132	A_32_P110505	646644	LOC646644	similar to LLP homolog	6.2958e-05	0.0185778	1.19757	0
133	A_24_P150874	10672	GNA13	guanine nucleotide binding protein (G protein), alpha 13	6.37942e-05	0.0185778	1.49317	1
134	A_32_P13392	N/A	THC2631465	N/A	6.39822e-05	0.0185778	1.62621	0
135	A_23_P124823	N/A	A_23_P124823	N/A	6.41073e-05	0.0185778	1.41391	0
136	A_32_P86533	N/A	A_32_P86533	N/A	6.46124e-05	0.0185865	0.76827	0
137	A_23_P131111	376497	SLC27A1	solute carrier family 27 (fatty acid transporter), member 1	6.62434e-05	0.0188918	0.711963	1
138	A_23_P47517	55048	VPS37C	vacuolar protein sorting 37 homolog C (S. cerevisiae)	6.66394e-05	0.0188918	1.19411	0
139	A_24_P305938	9366	RAB9BP1	RAB9B, member RAS oncogene family pseudogene 1	6.72481e-05	0.0189272	1.50972	0
140	A_24_P54178	50999	TMED5	transmembrane emp24 protein transport domain containing 5	6.80355e-05	0.019012	1.45372	0
141	A_32_P226498	768096	HAR1A	highly accelerated region 1A (non-protein coding)	6.90013e-05	0.0191452	0.759157	0
142	A_23_P215790	1956	EGFR	epidermal growth factor receptor	7.03832e-05	0.0193748	1.66574	1
143	A_23_P389118	196527	ANO6	anoctamin 6	7.08194e-05	0.0193748	1.55429	1
144	A_32_P39394	169792	GLIS3	GLIS family zinc finger 3	7.25836e-05	0.0196825	1.52431	1
145	A_23_P138099	27	ABL2	v-abl Abelson murine leukemia viral oncogene homolog 2	7.29502e-05	0.0196825	1.29963	1
146	A_23_P89343	29916	SNX11	sorting nexin 11	7.46912e-05	0.0199483	0.794737	1
147	A_32_P73222	N/A	THC2587433	N/A	7.49552e-05	0.0199483	0.696367	0
148	A_24_P280873	642443	ADH5P4	alcohol dehydrogenase 5 (class III), chi polypeptide, pseudogene 4	7.59627e-05	0.0200798	1.2986	0
149	A_24_P350437	83591	THAP2	THAP domain containing, apoptosis associated protein 2	7.86585e-05	0.0203255	1.4389	1
150	A_23_P79622	51661	FKBP7	FK506 binding protein 7	7.94654e-05	0.0203255	1.27004	0
151	A_23_P257043	2669	GEM	GTP binding protein overexpressed in skeletal muscle	7.97554e-05	0.0203255	1.89981	1
152	A_24_P940599	10492	SYNCRIP	synaptotagmin binding, cytoplasmic RNA interacting protein	7.97795e-05	0.0203255	1.59628	1
153	A_23_P129064	2628	GATM	glycine amidinotransferase (L-arginine:glycine amidinotransferase)	7.97865e-05	0.0203255	1.40581	0
154	A_24_P14531	9777	TM9SF4	transmembrane 9 superfamily protein member 4	8.00095e-05	0.0203255	0.835581	0
155	A_23_P111037	8350	HIST1H3A	histone cluster 1, H3a	8.06437e-05	0.0203545	1.23387	0
156	A_24_P743802	114991	ZNF618	zinc finger protein 618	8.15682e-05	0.0204558	1.41035	1
157	A_23_P35650	84991	RBM17	RNA binding motif protein 17	8.24293e-05	0.0205344	1.25738	0
158	A_23_P145619	29803	REPIN1	replication initiator 1	8.37624e-05	0.0205344	1.20439	0
159	A_24_P70117	56986	DTWD1	DTW domain containing 1	8.38597e-05	0.0205344	1.2915	0
160	A_24_P620521	N/A	A_24_P620521	N/A	8.50517e-05	0.0205344	0.74404	0
161	A_24_P497186	359948	IRF2BP2	interferon regulatory factor 2 binding protein 2	8.5418e-05	0.0205344	1.36426	0
162	A_23_P339119	79611	ACSS3	acyl-CoA synthetase short-chain family member 3	8.55553e-05	0.0205344	1.43872	1
163	A_24_P924862	65059	RAPH1	Ras association (RalGDS/AF-6) and pleckstrin homology domains 1	8.55554e-05	0.0205344	0.74441	1
164	A_32_P154079	N/A	AL533190	N/A	8.67162e-05	0.0206391	0.660828	0
165	A_23_P215669	246721	POLR2J2	polymerase (RNA) II (DNA directed) polypeptide J2	8.73219e-05	0.0206391	0.680489	0
166	A_23_P433369	25938	HEATR5A	HEAT repeat containing 5A	8.76961e-05	0.0206391	1.49929	1
167	A_23_P113034	83938	C10orf11	chromosome 10 open reading frame 11	8.81607e-05	0.0206391	1.35682	1
168	A_24_P49657	N/A	CR620043	N/A	8.89055e-05	0.0206391	1.32739	0
169	A_24_P12181	92181	UBTD2	ubiquitin domain containing 2	8.96175e-05	0.0206391	1.37904	0
170	A_24_P713729	N/A	A_24_P713729	N/A	8.96846e-05	0.0206391	0.834989	0
171	A_23_P56559	10170	DHRS9	dehydrogenase/reductase (SDR family) member 9	9.10417e-05	0.0208064	2.16855	0
172	A_32_P64038	400590	LOC400590	hypothetical LOC400590	9.14752e-05	0.0208064	0.757585	0
173	A_24_P379104	11040	PIM2	pim-2 oncogene	9.36627e-05	0.0211808	0.743069	0
174	A_23_P309224	55750	AGK	acylglycerol kinase	9.44451e-05	0.0212349	0.773781	1
175	A_23_P96965	81493	SYNC	syncoilin, intermediate filament protein	9.71512e-05	0.0214812	1.30482	1
176	A_23_P37424	79029	SPATA5L1	spermatogenesis associated 5-like 1	9.89582e-05	0.0214812	1.23428	0
177	A_23_P364517	58515	SELK	selenoprotein K	9.91606e-05	0.0214812	1.23425	1
178	A_23_P214156	26054	SENP6	SUMO1/sentrin specific peptidase 6	9.93497e-05	0.0214812	1.31978	0
179	A_24_P921343	9169	SRSF2IP	serine/arginine-rich splicing factor 2, interacting protein	9.93807e-05	0.0214812	1.3784	0
180	A_23_P24275	55853	C10orf110	chromosome 10 open reading frame 110	9.95817e-05	0.0214812	1.34518	1
181	A_24_P80500	56898	BDH2	3-hydroxybutyrate dehydrogenase, type 2	0.000100928	0.0214812	1.51246	1
182	A_24_P188105	23201	FAM168A	family with sequence similarity 168, member A	0.000101052	0.0214812	0.812814	1
183	A_32_P44139	3956	LGALS1	lectin, galactoside-binding, soluble, 1	0.000101281	0.0214812	0.704387	0
184	A_23_P254702	7913	DEK	DEK oncogene	0.000101481	0.0214812	1.41283	1
185	A_24_P322025	1387	CREBBP	CREB binding protein	0.000101747	0.0214812	1.26141	1
186	A_23_P75330	3185	HNRNPF	heterogeneous nuclear ribonucleoprotein F	0.000102129	0.0214812	1.34134	0
187	A_24_P222835	64766	S100PBP	S100P binding protein	0.00010485	0.0219093	1.36877	0
188	A_23_P29495	1499	CTNNB1	catenin (cadherin-associated protein), beta 1, 88kDa	0.000105652	0.0219093	0.726136	1
189	A_32_P124475	N/A	THC2552443	N/A	0.000105845	0.0219093	0.715687	0
190	A_23_P86540	219681	ARMC3	armadillo repeat containing 3	0.000106596	0.0219487	2.20183	1
191	A_23_P205489	23428	SLC7A8	solute carrier family 7 (amino acid transporter, L-type), member 8	0.000108421	0.0219868	0.729153	1
192	A_24_P122732	254428	SLC41A1	solute carrier family 41, member 1	0.000108567	0.0219868	1.24249	0
193	A_23_P45945	10209	EIF1	eukaryotic translation initiation factor 1	0.000108717	0.0219868	1.1601	0
194	A_23_P201567	55119	PRPF38B	PRP38 pre-mRNA processing factor 38 (yeast) domain containing B	0.000109546	0.0219868	1.34528	0
195	A_24_P4877	85437	ZCRB1	zinc finger CCHC-type and RNA binding motif 1	0.000109591	0.0219868	1.25198	0
196	A_32_P58215	N/A	A_32_P58215	N/A	0.000110971	0.0220635	1.75408	0
197	A_23_P256384	11168	PSIP1	PC4 and SFRS1 interacting protein 1	0.00011133	0.0220635	0.792187	1
198	A_32_P220472	54469	ZFAND6	zinc finger, AN1-type domain 6	0.000112053	0.0220635	1.23427	1
199	A_32_P147678	4293	MAP3K9	mitogen-activated protein kinase kinase kinase 9	0.00011223	0.0220635	0.806981	1
200	A_23_P373054	285343	C3orf23	chromosome 3 open reading frame 23	0.000113377	0.0220768	1.19925	0
201	A_32_P160883	4734	NEDD4	neural precursor cell expressed, developmentally down-regulated 4	0.000113651	0.0220768	1.17732	1
202	A_24_P216654	6646	SOAT1	sterol O-acyltransferase 1	0.00011399	0.0220768	1.53756	0
203	A_23_P31747	84933	C8orf76	chromosome 8 open reading frame 76	0.000117004	0.0225489	1.22725	1
204	A_24_P918640	N/A	T33495	N/A	0.000118168	0.0226616	0.641634	0
205	A_23_P24365	54851	ANKRD49	ankyrin repeat domain 49	0.000119473	0.0226985	1.18695	1
206	A_32_P206698	1163	CKS1B	CDC28 protein kinase regulatory subunit 1B	0.000119553	0.0226985	1.413	0
207	A_23_P433855	5999	RGS4	regulator of G-protein signaling 4	0.000120454	0.0226985	0.646338	1
208	A_24_P202497	57045	TWSG1	twisted gastrulation homolog 1 (Drosophila)	0.000120681	0.0226985	1.41105	0
209	A_23_P250072	N/A	A_23_P250072	N/A	0.00012147	0.0227376	0.773111	0
210	A_23_P215787	26959	HBP1	HMG-box transcription factor 1	0.000122695	0.0228574	1.39878	1
211	A_32_P198399	128	ADH5	alcohol dehydrogenase 5 (class III), chi polypeptide	0.000124684	0.0230727	1.32094	0
212	A_23_P1431	657	BMPR1A	bone morphogenetic protein receptor, type IA	0.00012503	0.0230727	1.31506	0
213	A_24_P534290	N/A	A_24_P534290	N/A	0.000127342	0.0232497	0.771147	0
214	A_23_P202029	10613	ERLIN1	ER lipid raft associated 1	0.000127586	0.0232497	1.22478	1
215	A_23_P347070	55824	PAG1	phosphoprotein associated with glycosphingolipid microdomains 1	0.000128447	0.0232497	1.23846	1
216	A_24_P83808	N/A	A_24_P83808	N/A	0.000128685	0.0232497	1.38455	0
217	A_23_P127394	1408	CRY2	cryptochrome 2 (photolyase-like)	0.00012896	0.0232497	0.805177	0
218	A_23_P158925	166647	GPR125	G protein-coupled receptor 125	0.000129879	0.0233079	1.43101	1
219	A_32_P193770	441054	C4orf47	chromosome 4 open reading frame 47	0.000131427	0.0233245	1.76572	0
220	A_23_P49865	51087	YBX2	Y box binding protein 2	0.000131711	0.0233245	0.800909	0
221	A_23_P7172	55276	PGM2	phosphoglucomutase 2	0.00013176	0.0233245	1.4386	0
222	A_32_P214441	N/A	BC003075	N/A	0.00013269	0.0233832	0.73189	0
223	A_23_P18372	84002	B3GNT5	UDP-GlcNAc:betaGal beta-1,3-N-acetylglucosaminyltransferase 5	0.000135119	0.0235728	1.62404	0
224	A_23_P138975	10179	RBM7	RNA binding motif protein 7	0.000135629	0.0235728	1.49988	0
225	A_23_P42375	10981	RAB32	RAB32, member RAS oncogene family	0.000136321	0.0235728	1.37099	1
226	A_24_P647163	N/A	BG777521	N/A	0.000136518	0.0235728	1.39467	0
227	A_24_P112984	51108	METTL9	methyltransferase like 9	0.000136778	0.0235728	1.32745	1
228	A_32_P55144	N/A	BX537816	N/A	0.000137542	0.0236005	0.718797	0
229	A_32_P12344	5530	PPP3CA	protein phosphatase 3, catalytic subunit, alpha isozyme	0.000140103	0.0237394	0.810306	0
230	A_23_P429020	284459	HKR1	HKR1, GLI-Kruppel zinc finger family member	0.000140117	0.0237394	0.755435	0
231	A_23_P132784	8087	FXR1	fragile X mental retardation, autosomal homolog 1	0.000140579	0.0237394	1.26052	1
232	A_24_P255252	N/A	A_24_P255252	N/A	0.000141482	0.0237394	1.3156	0
233	A_32_P160398	N/A	A_32_P160398	N/A	0.000141821	0.0237394	0.642368	0
234	A_23_P213908	51808	PHAX	phosphorylated adaptor for RNA export	0.000142341	0.0237394	1.2698	0
235	A_23_P134314	136647	C7orf11	chromosome 7 open reading frame 11	0.000143413	0.0237394	1.23145	0
236	A_23_P28886	5111	PCNA	proliferating cell nuclear antigen	0.000143506	0.0237394	1.28495	1
237	A_32_P307211	60674	GAS5	growth arrest-specific 5 (non-protein coding)	0.000144751	0.0237394	1.16108	0
238	A_24_P922056	N/A	BC020829	N/A	0.000144978	0.0237394	1.37677	0
239	A_23_P15450	55273	TMEM100	transmembrane protein 100	0.000145631	0.0237394	1.58188	0
240	A_23_P97621	64121	RRAGC	Ras-related GTP binding C	0.000145633	0.0237394	1.14608	1
241	A_24_P38276	8321	FZD1	frizzled homolog 1 (Drosophila)	0.00014845	0.0238762	1.3542	1
242	A_24_P50567	N/A	A_24_P50567	N/A	0.000148568	0.0238762	1.34403	0
243	A_24_P195714	N/A	A_24_P195714	N/A	0.000149779	0.0238762	1.34208	0
244	A_23_P163148	63894	VIPAR	VPS33B interacting protein, apical-basolateral polarity regulator	0.000150122	0.0238762	0.856836	0
245	A_24_P270144	967	CD63	CD63 molecule	0.000150529	0.0238762	1.18824	0
246	A_23_P51397	55740	ENAH	enabled homolog (Drosophila)	0.000150593	0.0238762	1.23448	1
247	A_32_P86400	116068	LYSMD3	LysM, putative peptidoglycan-binding, domain containing 3	0.000150744	0.0238762	1.25036	0
248	A_32_P10643	N/A	A_32_P10643	N/A	0.000153239	0.0239799	0.759428	0
249	A_23_P85240	51284	TLR7	toll-like receptor 7	0.000153836	0.0239799	1.78976	1
250	A_24_P923629	63929	XPNPEP3	X-prolyl aminopeptidase (aminopeptidase P) 3, putative	0.00015425	0.0239799	1.30679	1
251	A_23_P255166	55843	ARHGAP15	Rho GTPase activating protein 15	0.00015443	0.0239799	1.53711	1
252	A_23_P206077	64782	AEN	apoptosis enhancing nuclease	0.000154655	0.0239799	1.35725	0
253	A_23_P331379	4734	NEDD4	neural precursor cell expressed, developmentally down-regulated 4	0.000155328	0.0239799	1.46402	1
254	A_23_P353905	80824	DUSP16	dual specificity phosphatase 16	0.000156106	0.0239799	1.32248	0
255	A_23_P106002	4792	NFKBIA	nuclear factor of kappa light polypeptide gene enhancer in B-cells inhibitor, alpha	0.000156846	0.0239799	1.43235	0
256	A_32_P172803	79884	MAP9	microtubule-associated protein 9	0.000156915	0.0239799	0.701911	0
257	A_32_P36192	7919	BAT1	HLA-B associated transcript 1	0.000158846	0.024028	0.771593	0
258	A_32_P146394	7046	TGFBR1	transforming growth factor, beta receptor 1	0.000158989	0.024028	1.16473	0
259	A_32_P103131	6646	SOAT1	sterol O-acyltransferase 1	0.000159775	0.024028	1.20284	0
260	A_23_P105382	83591	THAP2	THAP domain containing, apoptosis associated protein 2	0.000160551	0.024028	1.41491	1
261	A_23_P339098	54733	SLC35F2	solute carrier family 35, member F2	0.00016299	0.024028	1.19033	0
262	A_23_P379789	29906	ST8SIA5	ST8 alpha-N-acetyl-neuraminide alpha-2,8-sialyltransferase 5	0.000163107	0.024028	0.710804	0
263	A_32_P201434	50863	NTM	neurotrimin	0.000163136	0.024028	0.820701	0
264	A_23_P87329	55226	NAT10	N-acetyltransferase 10 (GCN5-related)	0.000163312	0.024028	0.852675	1
265	A_23_P122937	9844	ELMO1	engulfment and cell motility 1	0.000163525	0.024028	0.723421	1
266	A_23_P107565	361	AQP4	aquaporin 4	0.000165458	0.024028	1.64287	1
267	A_23_P204427	5501	PPP1CC	protein phosphatase 1, catalytic subunit, gamma isozyme	0.000165566	0.024028	1.35031	0
268	A_24_P791829	57532	NUFIP2	nuclear fragile X mental retardation protein interacting protein 2	0.000165636	0.024028	1.1717	0
269	A_23_P24623	26610	ELP4	elongation protein 4 homolog (S. cerevisiae)	0.000166754	0.024028	1.30594	1
270	A_23_P406330	64744	SMAP2	small ArfGAP2	0.000166766	0.024028	0.763837	0
271	A_32_P121549	N/A	A_32_P121549	N/A	0.000167744	0.024028	1.39363	0
272	A_23_P6151	5326	PLAGL2	pleiomorphic adenoma gene-like 2	0.000167762	0.024028	1.25159	1
273	A_23_P138453	10556	RPP30	ribonuclease P/MRP 30kDa subunit	0.000168299	0.024028	1.33924	0
274	A_23_P102235	6637	SNRPG	small nuclear ribonucleoprotein polypeptide G	0.000169028	0.024028	1.25281	0
275	A_23_P117694	10391	CORO2B	coronin, actin binding protein, 2B	0.00016956	0.024028	0.790436	1
276	A_23_P4944	808	CALM3	calmodulin 3 (phosphorylase kinase, delta)	0.0001699	0.024028	0.725079	1
277	A_23_P200999	6487	ST3GAL3	ST3 beta-galactoside alpha-2,3-sialyltransferase 3	0.000170128	0.024028	0.744221	1
278	A_23_P348636	2302	FOXJ1	forkhead box J1	0.000171628	0.0241526	2.1474	0
279	A_32_P26017	N/A	A_32_P26017	N/A	0.000173684	0.0243188	0.787599	0
280	A_24_P35478	56288	PARD3	par-3 partitioning defective 3 homolog (C. elegans)	0.000174641	0.0243188	1.51575	1
281	A_23_P337168	133686	C5orf33	chromosome 5 open reading frame 33	0.000174673	0.0243188	1.43371	1
282	A_24_P173234	79898	ZNF613	zinc finger protein 613	0.000177144	0.0245317	1.24271	0
283	A_32_P220127	6164	RPL34	ribosomal protein L34	0.000177457	0.0245317	1.22082	0
284	A_24_P221057	N/A	XR_019252	N/A	0.000181728	0.0250337	1.24198	0
285	A_23_P50137	51320	MEX3C	mex-3 homolog C (C. elegans)	0.000183173	0.0251442	1.27231	1
286	A_23_P35277	57795	FAM5B	family with sequence similarity 5, member B	0.000184772	0.025275	0.775384	1
287	A_24_P75469	N/A	A_24_P75469	N/A	0.000185649	0.0253065	1.14982	0
288	A_32_P228501	246184	CDC26	cell division cycle 26 homolog (S. cerevisiae)	0.000189296	0.0255921	1.21352	0
289	A_23_P37041	114798	SLITRK1	SLIT and NTRK-like family, member 1	0.000189349	0.0255921	0.762853	1
290	A_23_P71094	79571	GCC1	GRIP and coiled-coil domain containing 1	0.000190283	0.0255921	1.25391	0
291	A_23_P251695	29107	NXT1	NTF2-like export factor 1	0.000190648	0.0255921	1.15973	0
292	A_23_P209564	79901	CYBRD1	cytochrome b reductase 1	0.000191015	0.0255921	1.46959	0
293	A_23_P119130	6223	RPS19	ribosomal protein S19	0.000193568	0.0257652	1.26299	0
294	A_32_P6433	N/A	A_32_P6433	N/A	0.000193624	0.0257652	0.773278	0
295	A_24_P72064	2690	GHR	growth hormone receptor	0.000194681	0.025818	1.29255	1
296	A_23_P131653	5281	PIGF	phosphatidylinositol glycan anchor biosynthesis, class F	0.000196213	0.0258439	1.31189	1
297	A_24_P453544	6130	RPL7A	ribosomal protein L7a	0.000196478	0.0258439	0.801261	1
298	A_23_P113634	865	CBFB	core-binding factor, beta subunit	0.000197659	0.0258439	1.39071	1
299	A_23_P255104	10184	LHFPL2	lipoma HMGIC fusion partner-like 2	0.000197832	0.0258439	1.49338	1
300	A_24_P303480	10981	RAB32	RAB32, member RAS oncogene family	0.000198206	0.0258439	1.46949	1
301	A_23_P19482	23564	DDAH2	dimethylarginine dimethylaminohydrolase 2	0.000199957	0.0258439	1.30489	0
302	A_23_P82088	51299	NRN1	neuritin 1	0.000200277	0.0258439	0.708309	0
303	A_32_P215866	N/A	THC2661496	N/A	0.000200588	0.0258439	1.32977	0
304	A_24_P338757	10208	USPL1	ubiquitin specific peptidase like 1	0.000201873	0.0258439	1.31073	1
305	A_24_P383609	340719	NANOS1	nanos homolog 1 (Drosophila)	0.000202082	0.0258439	1.37856	0
306	A_32_P150030	8493	PPM1D	protein phosphatase, Mg2+/Mn2+ dependent, 1D	0.000202564	0.0258439	1.2912	1
307	A_24_P924185	N/A	S81524	N/A	0.000202803	0.0258439	0.571529	0
308	A_23_P117298	2155	F7	coagulation factor VII (serum prothrombin conversion accelerator)	0.000206259	0.0260636	0.67334	0
309	A_23_P50907	3685	ITGAV	integrin, alpha V (vitronectin receptor, alpha polypeptide, antigen CD51)	0.000206412	0.0260636	1.38401	1
310	A_23_P89755	51444	RNF138	ring finger protein 138	0.000207033	0.0260636	1.31695	0
311	A_23_P110643	51265	CDKL3	cyclin-dependent kinase-like 3	0.000207192	0.0260636	1.22373	1
312	A_23_P159663	8409	UXT	ubiquitously-expressed transcript	0.000207898	0.0260686	1.22776	0
313	A_32_P147297	N/A	CR592318	N/A	0.000209141	0.0261407	1.25351	0
314	A_32_P225129	N/A	EC519343	N/A	0.000210591	0.0261643	0.772493	0
315	A_23_P392544	220112	CTAGE3P	CTAGE family, member 3, pseudogene	0.000211351	0.0261643	0.766617	0
316	A_24_P916364	55342	STRBP	spermatid perinuclear RNA binding protein	0.000212318	0.0261643	0.727317	1
317	A_23_P31143	7164	TPD52L1	tumor protein D52-like 1	0.000214097	0.0261643	1.54394	1
318	A_23_P120316	10797	MTHFD2	methylenetetrahydrofolate dehydrogenase (NADP+ dependent) 2, methenyltetrahydrofolate cyclohydrolase	0.000214144	0.0261643	1.69509	0
319	A_23_P39223	7549	ZNF2	zinc finger protein 2	0.000216615	0.0261643	0.678128	0
320	A_23_P12603	54708	MARCH5	membrane-associated ring finger (C3HC4) 5	0.00021703	0.0261643	1.25639	0
321	A_23_P23141	3020	H3F3A	H3 histone, family 3A	0.000217733	0.0261643	1.17535	1
322	A_32_P111274	N/A	E01979	N/A	0.000218118	0.0261643	0.814171	0
323	A_23_P34396	57035	C1orf63	chromosome 1 open reading frame 63	0.000218284	0.0261643	2.03119	0
324	A_23_P108574	23683	PRKD3	protein kinase D3	0.000219338	0.0261643	1.52291	0
325	A_24_P261083	734	OSGIN2	oxidative stress induced growth inhibitor family member 2	0.000220169	0.0261643	1.37268	0
326	A_24_P382661	2114	ETS2	v-ets erythroblastosis virus E26 oncogene homolog 2 (avian)	0.000220451	0.0261643	0.79485	0
327	A_32_P102575	N/A	BC002570	N/A	0.000220496	0.0261643	0.793844	0
328	A_23_P41327	55646	LYAR	Ly1 antibody reactive homolog (mouse)	0.000221589	0.0261643	1.32689	1
329	A_23_P141389	6155	RPL27	ribosomal protein L27	0.000223054	0.0261643	1.14708	0
330	A_23_P40821	84343	HPS3	Hermansky-Pudlak syndrome 3	0.000223589	0.0261643	1.25094	1
331	A_32_P151577	3921	RPSA	ribosomal protein SA	0.000224145	0.0261643	0.844825	1
332	A_32_P128496	6726	SRP9	signal recognition particle 9kDa	0.000224368	0.0261643	0.699358	0
333	A_23_P7732	1070	CETN3	centrin, EF-hand protein, 3	0.000224371	0.0261643	1.36779	0
334	A_23_P11201	N/A	A_23_P11201	N/A	0.00022516	0.0261643	1.71409	0
335	A_23_P73058	54901	CDKAL1	CDK5 regulatory subunit associated protein 1-like 1	0.000225233	0.0261643	0.72775	1
336	A_23_P127926	7465	WEE1	WEE1 homolog (S. pombe)	0.000225832	0.0261643	1.25751	1
337	A_23_P94546	80318	GKAP1	G kinase anchoring protein 1	0.000225944	0.0261643	1.32096	0
338	A_32_P127036	N/A	A_32_P127036	N/A	0.00022605	0.0261643	0.83991	0
339	A_23_P15864	8932	MBD2	methyl-CpG binding domain protein 2	0.000231782	0.0265064	1.30837	1
340	A_23_P400373	151050	C2orf67	chromosome 2 open reading frame 67	0.000232212	0.0265064	1.32984	0
341	A_23_P1676	219854	TMEM218	transmembrane protein 218	0.000232295	0.0265064	1.44025	0
342	A_23_P211196	84536	C21orf67	chromosome 21 open reading frame 67	0.000232409	0.0265064	0.745842	0
343	A_23_P116999	51184	GPN3	GPN-loop GTPase 3	0.000232446	0.0265064	1.36796	0
344	A_23_P88420	4738	NEDD8	neural precursor cell expressed, developmentally down-regulated 8	0.000233071	0.0265064	0.877374	0
345	A_32_P199725	N/A	A_32_P199725	N/A	0.000233949	0.0265291	1.2378	0
346	A_24_P923102	151230	KLHL23	kelch-like 23 (Drosophila)	0.000238561	0.026868	1.32745	0
347	A_23_P431319	286451	YIPF6	Yip1 domain family, member 6	0.000238704	0.026868	1.28004	0
348	A_23_P118916	80148	PQLC1	PQ loop repeat containing 1	0.000238997	0.026868	0.780177	0
349	A_24_P64233	219	ALDH1B1	aldehyde dehydrogenase 1 family, member B1	0.000241595	0.0270821	0.815403	0
350	A_24_P307046	N/A	A_24_P307046	N/A	0.000243103	0.0271734	0.831961	0
351	A_32_P8971	N/A	A_32_P8971	N/A	0.000244573	0.0272242	0.706491	0
352	A_23_P258002	55602	CDKN2AIP	CDKN2A interacting protein	0.000245059	0.0272242	1.21665	0
353	A_24_P72518	23382	AHCYL2	adenosylhomocysteinase-like 2	0.000245645	0.0272242	1.36525	1
354	A_24_P367139	N/A	A_24_P367139	N/A	0.000248024	0.0274094	1.22701	0
355	A_23_P140668	3419	IDH3A	isocitrate dehydrogenase 3 (NAD+) alpha	0.000248718	0.0274094	0.798626	0
356	A_32_P85684	N/A	A_32_P85684	N/A	0.000250012	0.0274746	0.726833	0
357	A_23_P369919	5867	RAB4A	RAB4A, member RAS oncogene family	0.000254654	0.0278188	1.31815	0
358	A_24_P835500	162073	ITPRIPL2	inositol 1,4,5-triphosphate receptor interacting protein-like 2	0.000256253	0.0278188	1.3532	0
359	A_23_P14105	1102	RCBTB2	regulator of chromosome condensation (RCC1) and BTB (POZ) domain containing protein 2	0.000257127	0.0278188	1.31517	1
360	A_23_P503200	55274	PHF10	PHD finger protein 10	0.000257186	0.0278188	1.4781	0
361	A_23_P413796	115106	HAUS1	HAUS augmin-like complex, subunit 1	0.000257679	0.0278188	1.24241	0
362	A_24_P323835	3020	H3F3A	H3 histone, family 3A	0.000257716	0.0278188	1.18024	1
363	A_32_P649	27067	STAU2	staufen, RNA binding protein, homolog 2 (Drosophila)	0.000258121	0.0278188	0.758527	1
364	A_32_P183987	150678	MYEOV2	myeloma overexpressed 2	0.000264648	0.0283779	0.774396	0
365	A_23_P311640	3268	AGFG2	ArfGAP with FG repeats 2	0.00026476	0.0283779	1.30597	1
366	A_23_P76245	6334	SCN8A	sodium channel, voltage gated, type VIII, alpha subunit	0.0002682	0.0285197	0.709229	1
367	A_23_P46369	5872	RAB13	RAB13, member RAS oncogene family	0.000268896	0.0285197	1.42158	1
368	A_32_P221694	161823	ADAL	adenosine deaminase-like	0.000269078	0.0285197	0.846755	1
369	A_32_P23010	644096	SDHAF1	succinate dehydrogenase complex assembly factor 1	0.000271695	0.0285197	0.803607	0
370	A_23_P99216	51367	POP5	processing of precursor 5, ribonuclease P/MRP subunit (S. cerevisiae)	0.000272097	0.0285197	1.2236	0
371	A_23_P97123	84832	ANKRD36BP1	ankyrin repeat domain 36B pseudogene 1	0.000272386	0.0285197	1.48894	0
372	A_23_P217339	5613	PRKX	protein kinase, X-linked	0.000272414	0.0285197	1.45046	0
373	A_32_P53049	10209	EIF1	eukaryotic translation initiation factor 1	0.000272502	0.0285197	1.15262	0
374	A_23_P311150	171546	C14orf147	chromosome 14 open reading frame 147	0.000273201	0.0285197	1.47222	1
375	A_32_P86067	7545	ZIC1	Zic family member 1 (odd-paired homolog, Drosophila)	0.000274271	0.0285197	1.6416	1
376	A_23_P167227	3033	HADH	hydroxyacyl-CoA dehydrogenase	0.000274414	0.0285197	1.2301	0
377	A_23_P4489	81832	NETO1	neuropilin (NRP) and tolloid (TLL)-like 1	0.00027483	0.0285197	0.762814	0
378	A_23_P502575	1457	CSNK2A1	casein kinase 2, alpha 1 polypeptide	0.000276817	0.0286499	0.835296	0
379	A_24_P590537	3020	H3F3A	H3 histone, family 3A	0.000277897	0.0286857	1.27875	1
380	A_24_P356830	4782	NFIC	nuclear factor I/C (CCAAT-binding transcription factor)	0.000279465	0.02873	1.26657	0
381	A_24_P495122	379025	FLJ31306	hypothetical LOC379025	0.000280337	0.02873	1.70905	0
382	A_23_P113888	129563	DIS3L2	DIS3 mitotic control homolog (S. cerevisiae)-like 2	0.000280529	0.02873	0.739787	1
383	A_23_P380092	23071	ERP44	endoplasmic reticulum protein 44	0.00028198	0.0288032	1.25761	0
384	A_23_P78053	81558	FAM117A	family with sequence similarity 117, member A	0.000283438	0.0288767	1.21665	1
385	A_24_P548354	6235	RPS29	ribosomal protein S29	0.000284664	0.0288807	1.19707	1
386	A_24_P203298	154865	IQUB	IQ motif and ubiquitin domain containing	0.000285354	0.0288807	1.3512	0
387	A_23_P98022	23411	SIRT1	sirtuin 1	0.000285692	0.0288807	1.26744	0
388	A_23_P202594	79892	C10orf119	chromosome 10 open reading frame 119	0.000286456	0.0288833	1.24326	0
389	A_23_P252704	51123	ZNF706	zinc finger protein 706	0.000287504	0.0289144	1.19536	0
390	A_23_P112726	6335	SCN9A	sodium channel, voltage-gated, type IX, alpha subunit	0.000290695	0.0290549	1.28768	1
391	A_24_P725630	10921	RNPS1	RNA binding protein S1, serine-rich domain	0.000291347	0.0290549	0.766083	0
392	A_23_P131435	9936	CD302	CD302 molecule	0.000291674	0.0290549	1.57576	1
393	A_24_P182586	N/A	CR591805	N/A	0.000291871	0.0290549	0.74156	0
394	A_24_P546043	N/A	A_24_P546043	N/A	0.000293142	0.0291074	1.76956	0
395	A_23_P66180	10368	CACNG3	calcium channel, voltage-dependent, gamma subunit 3	0.000299419	0.0296412	0.726424	1
396	A_23_P142724	6168	RPL37A	ribosomal protein L37a	0.000300034	0.0296412	1.20552	0
397	A_24_P398147	10529	NEBL	nebulette	0.000302991	0.0298134	1.2754	1
398	A_23_P106773	6799	SULT1A2	sulfotransferase family, cytosolic, 1A, phenol-preferring, member 2	0.00030446	0.0298134	0.810112	0
399	A_23_P202939	334	APLP2	amyloid beta (A4) precursor-like protein 2	0.0003047	0.0298134	0.811904	1
400	A_23_P94860	53343	NUDT9	nudix (nucleoside diphosphate linked moiety X)-type motif 9	0.000305865	0.0298134	1.27304	0
401	A_24_P278393	1390	CREM	cAMP responsive element modulator	0.000306186	0.0298134	1.36023	1
402	A_23_P419795	81846	SBF2	SET binding factor 2	0.000307878	0.0298134	1.33024	1
403	A_32_P10100	N/A	A_32_P10100	N/A	0.000308579	0.0298134	1.20711	0
404	A_24_P417036	5465	PPARA	peroxisome proliferator-activated receptor alpha	0.00030911	0.0298134	1.39128	1
405	A_24_P94351	54964	C1orf56	chromosome 1 open reading frame 56	0.00030998	0.0298134	1.43376	0
406	A_32_P18147	N/A	THC2620401	N/A	0.00031008	0.0298134	1.27437	0
407	A_23_P69683	10427	SEC24B	SEC24 family, member B (S. cerevisiae)	0.000310961	0.0298134	1.28501	0
408	A_23_P115726	220963	SLC16A9	solute carrier family 16, member 9 (monocarboxylic acid transporter 9)	0.000311432	0.0298134	1.56146	0
409	A_23_P23924	824	CAPN2	calpain 2, (m/II) large subunit	0.000311683	0.0298134	1.37703	0
410	A_24_P307368	N/A	A_24_P307368	N/A	0.000313173	0.0298828	1.19239	0
411	A_23_P35066	51375	SNX7	sorting nexin 7	0.000315006	0.0299724	1.23214	0
412	A_23_P37484	22856	CHSY1	chondroitin sulfate synthase 1	0.000315644	0.0299724	1.2954	1
413	A_23_P54297	8669	EIF3J	eukaryotic translation initiation factor 3, subunit J	0.000316903	0.0300191	1.18291	1
414	A_23_P80062	6874	TAF4	TAF4 RNA polymerase II, TATA box binding protein (TBP)-associated factor, 135kDa	0.000320483	0.0302251	1.21189	0
415	A_32_P83795	N/A	A_32_P83795	N/A	0.000320623	0.0302251	0.737005	0
416	A_23_P143274	80023	NRSN2	neurensin 2	0.00032228	0.0303082	0.69429	0
417	A_23_P138000	10500	SEMA6C	sema domain, transmembrane domain (TM), and cytoplasmic domain, (semaphorin) 6C	0.000324399	0.0303883	0.798504	0
418	A_24_P418019	N/A	A_24_P418019	N/A	0.000324685	0.0303883	1.24079	0
419	A_24_P301557	9663	LPIN2	lipin 2	0.000327174	0.0305316	1.19486	0
420	A_32_P163125	259230	SGMS1	sphingomyelin synthase 1	0.000327777	0.0305316	1.28902	1
421	A_23_P207719	9570	GOSR2	golgi SNAP receptor complex member 2	0.000329174	0.030589	0.80477	1
422	A_32_P8857	N/A	A_32_P8857	N/A	0.000333657	0.0308029	0.702894	0
423	A_23_P97623	64121	RRAGC	Ras-related GTP binding C	0.00033373	0.0308029	1.1565	1
424	A_23_P83436	5184	PEPD	peptidase D	0.000333839	0.0308029	1.22925	1
425	A_23_P301079	348235	SKA2	spindle and kinetochore associated complex subunit 2	0.000336293	0.0308923	1.28054	0
426	A_32_P507580	140701	ABHD16B	abhydrolase domain containing 16B	0.000337125	0.0308923	0.822058	0
427	A_24_P366165	N/A	A_24_P366165	N/A	0.000338116	0.0308923	1.18885	0
428	A_23_P201547	22854	NTNG1	netrin G1	0.000338507	0.0308923	0.831432	1
429	A_24_P944723	N/A	AK021676	N/A	0.000338756	0.0308923	1.25562	0
430	A_32_P69379	N/A	A_32_P69379	N/A	0.000341857	0.0311026	0.700854	0
431	A_32_P31123	N/A	A_32_P31123	N/A	0.000347091	0.0314723	1.36596	0
432	A_24_P373844	N/A	THC2582042	N/A	0.00034755	0.0314723	1.29858	0
433	A_23_P126899	8799	PEX11B	peroxisomal biogenesis factor 11 beta	0.000348333	0.0314723	0.807941	0
434	A_24_P306726	7178	TPT1	tumor protein, translationally-controlled 1	0.000349514	0.0315061	1.26513	0
435	A_23_P211028	4685	NCAM2	neural cell adhesion molecule 2	0.000351273	0.0315221	1.40935	1
436	A_23_P137931	140	ADORA3	adenosine A3 receptor	0.000351302	0.0315221	1.87106	1
437	A_24_P166311	63920	C5orf54	chromosome 5 open reading frame 54	0.000352723	0.0315772	1.28522	0
438	A_23_P5761	4780	NFE2L2	nuclear factor (erythroid-derived 2)-like 2	0.000353897	0.03161	1.40723	0
439	A_24_P152649	644189	LOC644189	acyl-CoA thioesterase 4 pseudogene	0.000357243	0.0318362	0.728315	0
440	A_23_P311912	113146	AHNAK2	AHNAK nucleoprotein 2	0.000362682	0.0322474	0.740398	0
441	A_24_P148235	6232	RPS27	ribosomal protein S27	0.000365386	0.0324141	1.19071	1
442	A_24_P364066	N/A	A_24_P364066	N/A	0.000366862	0.0324715	1.22365	0
443	A_24_P356721	6141	RPL18	ribosomal protein L18	0.000367703	0.0324724	1.16824	0
444	A_24_P4701	51400	PPME1	protein phosphatase methylesterase 1	0.000369679	0.0325053	0.640415	1
445	A_23_P79703	3032	HADHB	hydroxyacyl-CoA dehydrogenase/3-ketoacyl-CoA thiolase/enoyl-CoA hydratase (trifunctional protein), beta subunit	0.000370941	0.0325053	1.26541	0
446	A_24_P925314	2760	GM2A	GM2 ganglioside activator	0.000371235	0.0325053	1.29052	0
447	A_23_P208293	5819	PVRL2	poliovirus receptor-related 2 (herpesvirus entry mediator B)	0.000371399	0.0325053	1.48421	0
448	A_24_P75158	375743	PTAR1	protein prenyltransferase alpha subunit repeat containing 1	0.000372481	0.0325107	1.29172	0
449	A_24_P917026	4763	NF1	neurofibromin 1	0.00037365	0.0325107	0.8532	1
450	A_24_P237511	9086	EIF1AY	eukaryotic translation initiation factor 1A, Y-linked	0.000374061	0.0325107	1.37192	0
451	A_23_P159797	8228	PNPLA4	patatin-like phospholipase domain containing 4	0.000374785	0.0325107	1.21105	0
452	A_23_P63178	6883	TAF12	TAF12 RNA polymerase II, TATA box binding protein (TBP)-associated factor, 20kDa	0.00037882	0.0326682	1.16288	0
453	A_23_P98002	1571	CYP2E1	cytochrome P450, family 2, subfamily E, polypeptide 1	0.000378868	0.0326682	0.736166	1
454	A_32_P230547	85440	DOCK7	dedicator of cytokinesis 7	0.000379519	0.0326682	1.27199	1
455	A_32_P52330	113230	LOC113230	hypothetical protein LOC113230	0.000380334	0.0326682	0.798855	0
456	A_23_P19590	7430	EZR	ezrin	0.000382251	0.0326682	1.3705	1
457	A_23_P88810	23417	MLYCD	malonyl-CoA decarboxylase	0.000382836	0.0326682	1.32302	1
458	A_32_P109532	N/A	A_32_P109532	N/A	0.000383311	0.0326682	0.780906	0
459	A_32_P115558	N/A	A_32_P115558	N/A	0.000383594	0.0326682	0.650854	0
460	A_23_P163380	10588	MTHFS	5,10-methenyltetrahydrofolate synthetase (5-formyltetrahydrofolate cyclo-ligase)	0.000384623	0.0326682	1.18858	0
461	A_23_P73457	80230	RUFY1	RUN and FYVE domain containing 1	0.000385144	0.0326682	1.24333	0
462	A_23_P259692	29968	PSAT1	phosphoserine aminotransferase 1	0.000385786	0.0326682	1.4022	0
463	A_23_P70509	79969	C6orf134	chromosome 6 open reading frame 134	0.000388462	0.0327287	0.753101	0
464	A_23_P252106	8767	RIPK2	receptor-interacting serine-threonine kinase 2	0.000388827	0.0327287	1.28558	0
465	A_23_P140069	26224	FBXL3	F-box and leucine-rich repeat protein 3	0.00038901	0.0327287	1.27888	1
466	A_23_P400465	112495	GTF3C6	general transcription factor IIIC, polypeptide 6, alpha 35kDa	0.00039074	0.0327954	1.20145	0
467	A_24_P134074	6223	RPS19	ribosomal protein S19	0.000392974	0.0327954	1.16778	0
468	A_23_P109643	80325	ABTB1	ankyrin repeat and BTB (POZ) domain containing 1	0.000393016	0.0327954	0.804284	0
469	A_23_P142537	55777	MBD5	methyl-CpG binding domain protein 5	0.000393434	0.0327954	1.44818	1
470	A_23_P374082	8728	ADAM19	ADAM metallopeptidase domain 19	0.000393994	0.0327954	0.792788	1
471	A_32_P51119	219736	STOX1	storkhead box 1	0.000396757	0.0329553	1.27696	0
472	A_23_P251987	5723	PSPH	phosphoserine phosphatase	0.000400312	0.0331426	0.677943	1
473	A_24_P922631	133874	C5orf58	chromosome 5 open reading frame 58	0.000400707	0.0331426	0.62293	0
474	A_32_P229365	N/A	A_32_P229365	N/A	0.000401948	0.0331752	0.634726	0
475	A_32_P233091	N/A	BC032091	N/A	0.000405366	0.0333512	0.805438	0
476	A_23_P154786	84557	MAP1LC3A	microtubule-associated protein 1 light chain 3 alpha	0.000406634	0.0333512	0.732771	0
477	A_23_P255785	4690	NCK1	NCK adaptor protein 1	0.000406638	0.0333512	1.24923	1
478	A_23_P365874	55193	PBRM1	polybromo 1	0.000408594	0.0334414	1.25198	0
479	A_32_P7721	6095	RORA	RAR-related orphan receptor A	0.000410096	0.0334645	1.27898	1
480	A_32_P164522	348235	SKA2	spindle and kinetochore associated complex subunit 2	0.000410846	0.0334645	1.23098	0
481	A_24_P85888	6328	SCN3A	sodium channel, voltage-gated, type III, alpha subunit	0.000411441	0.0334645	1.26715	1
482	A_24_P362769	N/A	THC2646867	N/A	0.00041487	0.0336474	1.27837	0
483	A_23_P500421	2139	EYA2	eyes absent homolog 2 (Drosophila)	0.000415667	0.0336474	1.44759	1
484	A_23_P143285	N/A	A_23_P143285	N/A	0.000417092	0.0336474	0.765187	0
485	A_24_P158718	N/A	A_24_P158718	N/A	0.00041733	0.0336474	0.808348	0
486	A_23_P344481	219736	STOX1	storkhead box 1	0.000418552	0.0336474	1.26071	0
487	A_32_P80198	N/A	A_32_P80198	N/A	0.000419509	0.0336474	0.757301	0
488	A_24_P354356	131408	FAM131A	family with sequence similarity 131, member A	0.000420474	0.0336474	0.825709	1
489	A_23_P83463	9403	SEP15	15 kDa selenoprotein	0.000420571	0.0336474	1.23592	1
490	A_32_P19365	N/A	A_32_P19365	N/A	0.000425143	0.033801	0.679799	0
491	A_23_P50008	54902	TTC19	tetratricopeptide repeat domain 19	0.000425369	0.033801	0.777867	0
492	A_32_P47497	N/A	A_32_P47497	N/A	0.000425479	0.033801	0.763463	0
493	A_23_P152919	4927	NUP88	nucleoporin 88kDa	0.000425947	0.033801	1.15833	1
494	A_23_P419602	6721	SREBF2	sterol regulatory element binding transcription factor 2	0.000428683	0.0339115	0.830026	1
495	A_23_P148879	477	ATP1A2	ATPase, Na+/K+ transporting, alpha 2 polypeptide	0.000430614	0.0339115	1.23401	0
496	A_32_P125233	N/A	A_32_P125233	N/A	0.000430767	0.0339115	0.665926	0
497	A_23_P254934	9369	NRXN3	neurexin 3	0.000431122	0.0339115	0.716186	1
498	A_24_P414419	3033	HADH	hydroxyacyl-CoA dehydrogenase	0.000432157	0.0339115	1.31538	0
499	A_23_P200425	64766	S100PBP	S100P binding protein	0.00043254	0.0339115	1.34065	0
500	A_24_P79413	23478	SEC11A	SEC11 homolog A (S. cerevisiae)	0.00043599	0.0341136	1.29448	1
501	A_23_P208013	55628	ZNF407	zinc finger protein 407	0.000438375	0.0342318	0.829018	1
502	A_24_P921086	388743	CAPN8	calpain 8	0.000442179	0.0343855	1.20364	1
503	A_24_P733308	N/A	A_24_P733308	N/A	0.000442417	0.0343855	0.540467	0
504	A_23_P73548	56850	GRIPAP1	GRIP1 associated protein 1	0.000443162	0.0343855	0.76333	1
505	A_24_P142228	6137	RPL13	ribosomal protein L13	0.00044386	0.0343855	1.14158	0
506	A_24_P122682	5867	RAB4A	RAB4A, member RAS oncogene family	0.00044545	0.0344405	1.33942	0
507	A_23_P106131	3895	KTN1	kinectin 1 (kinesin receptor)	0.000447089	0.0344532	1.23388	1
508	A_32_P145740	N/A	THC2765813	N/A	0.000447375	0.0344532	0.694582	0
509	A_24_P229756	N/A	LOC644950	N/A	0.000451099	0.0346236	1.22749	0
510	A_23_P8281	3459	IFNGR1	interferon gamma receptor 1	0.000451358	0.0346236	1.30581	0
511	A_24_P818268	554175	DNM1P33	DNM1 pseudogene 33	0.000453645	0.0347309	0.719461	0
512	A_23_P57829	151835	CPNE9	copine family member IX	0.000454806	0.0347518	0.721404	0
513	A_23_P209449	8324	FZD7	frizzled homolog 7 (Drosophila)	0.000456568	0.0347656	1.40401	1
514	A_24_P648176	144363	LYRM5	LYR motif containing 5	0.000456765	0.0347656	1.41319	1
515	A_32_P3545	N/A	BX455216	N/A	0.000459489	0.0349051	0.75179	0
516	A_24_P942805	283871	PGP	phosphoglycolate phosphatase	0.000464285	0.0350329	0.843395	0
517	A_24_P40481	N/A	A_24_P40481	N/A	0.000465104	0.0350329	1.22324	0
518	A_24_P724153	N/A	AA887462	N/A	0.000466354	0.0350329	0.773455	0
519	A_24_P169343	195827	C9orf21	chromosome 9 open reading frame 21	0.00046651	0.0350329	1.29527	0
520	A_24_P29818	6156	RPL30	ribosomal protein L30	0.000466695	0.0350329	1.1827	0
521	A_24_P144784	N/A	A_24_P144784	N/A	0.000467226	0.0350329	1.64672	0
522	A_24_P528213	55274	PHF10	PHD finger protein 10	0.000468034	0.0350329	1.3516	0
523	A_23_P327605	N/A	A_23_P327605	N/A	0.000468335	0.0350329	0.761136	0
524	A_24_P134834	84236	RHBDD1	rhomboid domain containing 1	0.000469492	0.0350524	1.24364	1
525	A_23_P91350	56261	GPCPD1	glycerophosphocholine phosphodiesterase GDE1 homolog (S. cerevisiae)	0.000471851	0.0351461	0.683786	1
526	A_23_P140675	2038	EPB42	erythrocyte membrane protein band 4.2	0.000472544	0.0351461	0.693709	0
527	A_23_P33607	79736	C17orf42	chromosome 17 open reading frame 42	0.000473464	0.0351477	1.28908	0
528	A_23_P40588	150274	HSCB	HscB iron-sulfur cluster co-chaperone homolog (E. coli)	0.000478944	0.0354865	1.27923	0
529	A_23_P59691	5078	PAX4	paired box 4	0.000479841	0.0354865	0.720162	0
530	A_32_P48842	644538	LOC644538	hypothetical protein LOC644538	0.000483383	0.0356809	1.26871	0
531	A_24_P339024	1159	CKMT1B	creatine kinase, mitochondrial 1B	0.000485066	0.0356811	0.699617	1
532	A_24_P737815	N/A	A_24_P737815	N/A	0.000485616	0.0356811	0.759226	0
533	A_24_P243086	131408	FAM131A	family with sequence similarity 131, member A	0.000486121	0.0356811	0.703344	1
534	A_23_P17844	5816	PVALB	parvalbumin	0.000487763	0.0357151	0.577002	0
535	A_23_P203283	79832	QSER1	glutamine and serine rich 1	0.000488411	0.0357151	1.29807	1
536	A_23_P318646	6204	RPS10	ribosomal protein S10	0.000489328	0.0357155	1.15766	0
537	A_23_P336342	N/A	A_23_P336342	N/A	0.00049106	0.0357315	0.794329	0
538	A_23_P368645	8540	AGPS	alkylglycerone phosphate synthase	0.000491999	0.0357315	1.15303	0
539	A_32_P125496	374354	NHLRC2	NHL repeat containing 2	0.000492288	0.0357315	1.15008	1
540	A_32_P74955	196528	ARID2	AT rich interactive domain 2 (ARID, RFX-like)	0.000494621	0.0358344	1.16536	1
541	A_23_P1199	11164	NUDT5	nudix (nucleoside diphosphate linked moiety X)-type motif 5	0.000498199	0.0360269	1.35301	1
542	A_32_P179199	801	CALM1	calmodulin 1 (phosphorylase kinase, delta)	0.000501467	0.0361963	0.761426	0
543	A_23_P92824	83734	ATG10	ATG10 autophagy related 10 homolog (S. cerevisiae)	0.000504931	0.0363792	1.35281	1
544	A_24_P50281	N/A	XR_019167	N/A	0.000507971	0.036531	0.7873	0
545	A_24_P97526	54918	CMTM6	CKLF-like MARVEL transmembrane domain containing 6	0.000517443	0.0369708	1.32532	0
546	A_32_P235872	4076	CAPRIN1	cell cycle associated protein 1	0.000517965	0.0369708	1.33654	1
547	A_32_P121944	N/A	A_32_P121944	N/A	0.000518131	0.0369708	0.799296	0
548	A_23_P202258	7019	TFAM	transcription factor A, mitochondrial	0.000518494	0.0369708	1.26613	0
549	A_23_P118749	51009	DERL2	Der1-like domain family, member 2	0.000518813	0.0369708	1.24415	0
550	A_23_P20804	203259	C9orf25	chromosome 9 open reading frame 25	0.000521945	0.0371264	0.828309	1
551	A_32_P163089	387882	C12orf75	chromosome 12 open reading frame 75	0.000525539	0.0372884	1.45423	1
552	A_24_P417055	26047	CNTNAP2	contactin associated protein-like 2	0.000526519	0.0372884	0.785672	1
553	A_23_P35444	9118	INA	internexin neuronal intermediate filament protein, alpha	0.000527081	0.0372884	0.782007	0
554	A_23_P51278	115353	LRRC42	leucine rich repeat containing 42	0.000528589	0.0373276	1.11931	1
555	A_32_P223985	N/A	A_32_P223985	N/A	0.000529634	0.037334	1.99894	0
556	A_32_P202708	N/A	A_32_P202708	N/A	0.000532543	0.037369	1.32134	0
557	A_23_P91520	6450	SH3BGR	SH3 domain binding glutamic acid-rich protein	0.000533103	0.037369	1.28926	0
558	A_32_P120818	N/A	A_32_P120818	N/A	0.000533305	0.037369	0.757118	0
559	A_24_P278747	894	CCND2	cyclin D2	0.000533951	0.037369	0.768932	0
560	A_24_P262201	445329	SULT1A4	sulfotransferase family, cytosolic, 1A, phenol-preferring, member 4	0.000534953	0.0373722	0.841046	0
561	A_24_P12397	54209	TREM2	triggering receptor expressed on myeloid cells 2	0.000536671	0.0374254	1.67411	0
562	A_23_P379034	80115	BAIAP2L2	BAI1-associated protein 2-like 2	0.000541099	0.0376481	0.760719	0
563	A_23_P394809	1837	DTNA	dystrobrevin, alpha	0.000542395	0.0376481	1.35441	1
564	A_23_P207020	56270	WDR45L	WDR45-like	0.000542752	0.0376481	1.17188	0
565	A_23_P7791	79627	OGFRL1	opioid growth factor receptor-like 1	0.000543829	0.037656	1.44907	1
566	A_24_P38572	65083	NOL6	nucleolar protein family 6 (RNA-associated)	0.000545699	0.0376991	0.64216	0
567	A_24_P353912	2773	GNAI3	guanine nucleotide binding protein (G protein), alpha inhibiting activity polypeptide 3	0.000546377	0.0376991	1.32609	1
568	A_23_P251104	6443	SGCB	sarcoglycan, beta (43kDa dystrophin-associated glycoprotein)	0.000553496	0.0379476	1.32858	0
569	A_23_P135769	60	ACTB	actin, beta	0.000554885	0.0379476	0.784775	0
570	A_32_P8604	N/A	AK093691	N/A	0.000554986	0.0379476	1.45043	0
571	A_24_P286114	6507	SLC1A3	solute carrier family 1 (glial high affinity glutamate transporter), member 3	0.000555093	0.0379476	1.3662	1
572	A_32_P16263	N/A	A_32_P16263	N/A	0.000555782	0.0379476	0.72689	0
573	A_24_P70002	26524	LATS2	LATS, large tumor suppressor, homolog 2 (Drosophila)	0.000555799	0.0379476	1.25598	1
574	A_24_P324326	284352	LRRC68	leucine rich repeat containing 68	0.000560772	0.0379495	0.732054	0
575	A_23_P250294	51099	ABHD5	abhydrolase domain containing 5	0.000561281	0.0379495	1.36597	1
576	A_32_P209841	51386	EIF3L	eukaryotic translation initiation factor 3, subunit L	0.000563302	0.0379495	0.760146	0
577	A_23_P155477	51161	C3orf18	chromosome 3 open reading frame 18	0.000563778	0.0379495	0.869731	0
578	A_24_P938508	N/A	A_24_P938508	N/A	0.000564353	0.0379495	1.31524	0
579	A_32_P37733	N/A	AK098081	N/A	0.000564804	0.0379495	1.21574	0
580	A_24_P124325	64376	IKZF5	IKAROS family zinc finger 5 (Pegasus)	0.000565878	0.0379495	1.28427	1
581	A_23_P98995	57658	CALCOCO1	calcium binding and coiled-coil domain 1	0.000567361	0.0379495	0.813933	0
582	A_24_P128880	79718	TBL1XR1	transducin (beta)-like 1 X-linked receptor 1	0.000567665	0.0379495	0.818183	0
583	A_24_P365975	1296	COL8A2	collagen, type VIII, alpha 2	0.000567732	0.0379495	1.89712	0
584	A_23_P217797	8653	DDX3Y	DEAD (Asp-Glu-Ala-Asp) box polypeptide 3, Y-linked	0.000567771	0.0379495	1.3091	1
585	A_23_P15937	4087	SMAD2	SMAD family member 2	0.000568424	0.0379495	1.23346	1
586	A_32_P3317	N/A	A_32_P3317	N/A	0.000568771	0.0379495	1.25899	0
587	A_23_P200737	5999	RGS4	regulator of G-protein signaling 4	0.000569408	0.0379495	0.588407	1
588	A_32_P181077	81704	DOCK8	dedicator of cytokinesis 8	0.000571808	0.0379611	1.5552	1
589	A_24_P726215	N/A	A_24_P726215	N/A	0.000571872	0.0379611	0.846174	0
590	A_24_P135801	100289545	LOC100289545	similar to HIStone family member (his-71)	0.000573044	0.0379611	1.23303	0
591	A_23_P259103	63920	C5orf54	chromosome 5 open reading frame 54	0.000573463	0.0379611	1.31064	0
592	A_23_P107724	7771	ZFP112	zinc finger protein 112 homolog (mouse)	0.000577534	0.038166	1.24755	0
593	A_23_P206396	51192	CKLF	chemokine-like factor	0.00058181	0.0383837	1.33719	0
594	A_23_P123608	3717	JAK2	Janus kinase 2	0.000584717	0.0384502	1.20469	0
595	A_23_P73609	4693	NDP	Norrie disease (pseudoglioma)	0.000586329	0.0384502	1.23992	0
596	A_23_P81103	6423	SFRP2	secreted frizzled-related protein 2	0.000586605	0.0384502	1.46677	0
597	A_24_P213710	54806	AHI1	Abelson helper integration site 1	0.000587109	0.0384502	0.70677	1
598	A_23_P36745	217	ALDH2	aldehyde dehydrogenase 2 family (mitochondrial)	0.000588972	0.0384502	1.23101	0
599	A_23_P359015	51317	PHF21A	PHD finger protein 21A	0.000589438	0.0384502	1.19287	1
600	A_32_P235145	2775	GNAO1	guanine nucleotide binding protein (G protein), alpha activating activity polypeptide O	0.000590425	0.0384502	0.750966	0
601	A_24_P840868	N/A	A_24_P840868	N/A	0.000591086	0.0384502	1.4088	0
602	A_23_P211363	2781	GNAZ	guanine nucleotide binding protein (G protein), alpha z polypeptide	0.000592889	0.0384502	0.712866	1
603	A_24_P419120	23299	BICD2	bicaudal D homolog 2 (Drosophila)	0.000593452	0.0384502	1.14213	1
604	A_24_P91916	55916	NXT2	nuclear transport factor 2-like export factor 2	0.000593628	0.0384502	1.44257	1
605	A_32_P208424	3020	H3F3A	H3 histone, family 3A	0.000602194	0.0387723	1.24709	1
606	A_24_P97785	N/A	A_24_P97785	N/A	0.000602979	0.0387723	1.31344	0
607	A_23_P98930	55196	C12orf35	chromosome 12 open reading frame 35	0.000604791	0.0387723	1.28727	1
608	A_23_P20275	79666	PLEKHF2	pleckstrin homology domain containing, family F (with FYVE domain) member 2	0.000605901	0.0387723	1.35273	0
609	A_23_P127233	10285	SMNDC1	survival motor neuron domain containing 1	0.00060705	0.0387723	1.33475	0
610	A_23_P22957	51100	SH3GLB1	SH3-domain GRB2-like endophilin B1	0.000607185	0.0387723	1.31029	1
611	A_32_P187875	N/A	A_32_P187875	N/A	0.000607477	0.0387723	0.829067	0
612	A_23_P324523	124152	IQCK	IQ motif containing K	0.000608493	0.0387723	1.33373	1
613	A_24_P784765	966	CD59	CD59 molecule, complement regulatory protein	0.000609081	0.0387723	1.41909	0
614	A_24_P235429	19	ABCA1	ATP-binding cassette, sub-family A (ABC1), member 1	0.000609163	0.0387723	1.45169	0
615	A_23_P408285	144165	PRICKLE1	prickle homolog 1 (Drosophila)	0.000609503	0.0387723	0.728717	1
616	A_32_P157965	8894	EIF2S2	eukaryotic translation initiation factor 2, subunit 2 beta, 38kDa	0.000610993	0.038804	1.37579	0
617	A_23_P86002	50999	TMED5	transmembrane emp24 protein transport domain containing 5	0.000614015	0.0389327	1.32007	0
618	A_32_P157481	2072	ERCC4	excision repair cross-complementing rodent repair deficiency, complementation group 4	0.00061847	0.0391517	1.22565	0
619	A_23_P2825	57626	KLHL1	kelch-like 1 (Drosophila)	0.000622687	0.0393358	1.4276	1
620	A_23_P56759	51315	KRCC1	lysine-rich coiled-coil 1	0.000623389	0.0393358	1.33851	0
621	A_23_P204423	5501	PPP1CC	protein phosphatase 1, catalytic subunit, gamma isozyme	0.000624778	0.0393444	1.44663	0
622	A_23_P424051	153328	SLC25A48	solute carrier family 25, member 48	0.000625536	0.0393444	1.71895	0
623	A_23_P205188	55002	TMCO3	transmembrane and coiled-coil domains 3	0.000628791	0.0394857	1.19659	1
624	A_24_P372643	5003	SLC22A18AS	solute carrier family 22 (organic cation transporter), member 18 antisense	0.000631205	0.039508	0.586282	0
625	A_24_P98210	22797	TFEC	transcription factor EC	0.000631249	0.039508	1.19016	0
626	A_23_P321511	115123	MARCH3	membrane-associated ring finger (C3HC4) 3	0.00063222	0.039508	1.25092	1
627	A_24_P319715	10130	PDIA6	protein disulfide isomerase family A, member 6	0.000633312	0.039508	1.35828	1
628	A_24_P132099	9324	HMGN3	high mobility group nucleosomal binding domain 3	0.000634727	0.039508	1.16975	0
629	A_24_P309360	56889	TM9SF3	transmembrane 9 superfamily member 3	0.000635207	0.039508	1.23006	1
630	A_24_P237566	157657	C8orf37	chromosome 8 open reading frame 37	0.000637941	0.0395357	1.26101	0
631	A_23_P215956	4609	MYC	v-myc myelocytomatosis viral oncogene homolog (avian)	0.000638004	0.0395357	1.51796	0
632	A_23_P217917	2948	GSTM4	glutathione S-transferase mu 4	0.000639541	0.0395357	0.731055	0
633	A_32_P201530	80725	SRCIN1	SRC kinase signaling inhibitor 1	0.000640443	0.0395357	0.768692	1
634	A_32_P41604	2153	F5	coagulation factor V (proaccelerin, labile factor)	0.000640974	0.0395357	1.50775	0
635	A_23_P48166	5756	TWF1	twinfilin, actin-binding protein, homolog 1 (Drosophila)	0.000641714	0.0395357	1.28293	1
636	A_24_P121642	N/A	A_24_P121642	N/A	0.000644071	0.0395517	1.17735	0
637	A_24_P817209	N/A	AK125077	N/A	0.000644742	0.0395517	1.22925	0
638	A_23_P256618	63933	CCDC90A	coiled-coil domain containing 90A	0.000645278	0.0395517	1.26033	0
639	A_23_P114232	10549	PRDX4	peroxiredoxin 4	0.000646464	0.0395517	1.24088	0
640	A_24_P239364	23671	TMEFF2	transmembrane protein with EGF-like and two follistatin-like domains 2	0.00064703	0.0395517	0.619851	1
641	A_32_P85230	64782	AEN	apoptosis enhancing nuclease	0.000656406	0.0400216	1.27733	0
642	A_32_P186914	N/A	A_32_P186914	N/A	0.000657126	0.0400216	0.750309	0
643	A_32_P213306	N/A	A_32_P213306	N/A	0.000657786	0.0400216	0.795983	0
644	A_23_P208334	5141	PDE4A	phosphodiesterase 4A, cAMP-specific	0.000660207	0.0400295	0.679348	0
645	A_23_P166633	3693	ITGB5	integrin, beta 5	0.000661204	0.0400295	1.31931	0
646	A_23_P99540	677	ZFP36L1	zinc finger protein 36, C3H type-like 1	0.000661914	0.0400295	1.5381	0
647	A_23_P40817	84343	HPS3	Hermansky-Pudlak syndrome 3	0.000662008	0.0400295	1.28489	1
648	A_23_P355394	202374	STK32A	serine/threonine kinase 32A	0.000666909	0.0402308	1.19472	0
649	A_23_P343935	54583	EGLN1	egl nine homolog 1 (C. elegans)	0.000667808	0.0402308	1.3435	0
650	A_23_P7412	79908	BTNL8	butyrophilin-like 8	0.000668422	0.0402308	1.29531	0
651	A_32_P10886	347744	C6orf52	chromosome 6 open reading frame 52	0.000670168	0.0402739	1.31254	0
652	A_23_P254997	57128	LYRM4	LYR motif containing 4	0.000672332	0.040342	0.823309	1
653	A_23_P121405	29890	RBM15B	RNA binding motif protein 15B	0.000674296	0.0403662	0.836103	1
654	A_32_P18822	64949	MRPS26	mitochondrial ribosomal protein S26	0.000674799	0.0403662	0.863063	0
655	A_24_P137501	6423	SFRP2	secreted frizzled-related protein 2	0.000677934	0.0404918	1.82131	0
656	A_32_P95502	N/A	A_32_P95502	N/A	0.000680355	0.0405744	0.8673	0
657	A_24_P399942	286410	ATP11C	ATPase, class VI, type 11C	0.000681487	0.0405801	1.37919	1
658	A_23_P37391	317762	CCDC85C	coiled-coil domain containing 85C	0.000684259	0.0406832	1.30149	1
659	A_32_P132545	N/A	A_32_P132545	N/A	0.000686684	0.0407556	0.73678	0
660	A_23_P20463	5885	RAD21	RAD21 homolog (S. pombe)	0.000687559	0.0407556	1.27515	0
661	A_23_P202435	120	ADD3	adducin 3 (gamma)	0.000688942	0.0407758	1.38856	1
662	A_32_P104746	57732	ZFYVE28	zinc finger, FYVE domain containing 28	0.000691105	0.0408006	0.834256	0
663	A_23_P256131	55806	HR	hairless homolog (mouse)	0.000691447	0.0408006	0.731853	0
664	A_23_P218918	2247	FGF2	fibroblast growth factor 2 (basic)	0.000694384	0.0408857	1.3574	1
665	A_24_P269619	1666	DECR1	2,4-dienoyl CoA reductase 1, mitochondrial	0.000695474	0.0408857	1.3461	1
666	A_32_P149254	N/A	A_32_P149254	N/A	0.000696025	0.0408857	1.39182	0
667	A_32_P28634	N/A	A_32_P28634	N/A	0.000699138	0.0409229	0.773576	0
668	A_32_P115840	55879	GABRQ	gamma-aminobutyric acid (GABA) receptor, theta	0.000699201	0.0409229	1.49352	1
669	A_24_P248185	196500	C12orf53	chromosome 12 open reading frame 53	0.000699796	0.0409229	0.797221	0
670	A_23_P205098	23047	PDS5B	PDS5, regulator of cohesion maintenance, homolog B (S. cerevisiae)	0.000702361	0.0410116	0.811996	1
671	A_24_P313822	10298	PAK4	p21 protein (Cdc42/Rac)-activated kinase 4	0.000704099	0.0410346	0.818029	0
672	A_24_P301240	4738	NEDD8	neural precursor cell expressed, developmentally down-regulated 8	0.000704853	0.0410346	0.878185	0
673	A_23_P204342	5992	RFX4	regulatory factor X, 4 (influences HLA class II expression)	0.000707619	0.0411345	1.29632	1
674	A_23_P430381	388695	LYSMD1	LysM, putative peptidoglycan-binding, domain containing 1	0.00071222	0.0413311	0.744381	0
675	A_24_P342572	90231	KIAA2013	KIAA2013	0.000713971	0.0413311	0.861037	0
676	A_24_P29876	55326	AGPAT5	1-acylglycerol-3-phosphate O-acyltransferase 5 (lysophosphatidic acid acyltransferase, epsilon)	0.000714172	0.0413311	1.22512	0
677	A_23_P144929	202151	RANBP3L	RAN binding protein 3-like	0.000717333	0.0414007	1.66747	1
678	A_32_P195902	N/A	THC2657745	N/A	0.00071749	0.0414007	0.705381	0
679	A_23_P382811	169166	SNX31	sorting nexin 31	0.000719549	0.0414583	1.9506	1
680	A_23_P125639	7543	ZFX	zinc finger protein, X-linked	0.000721065	0.0414846	1.27924	1
681	A_24_P271985	26058	GIGYF2	GRB10 interacting GYF protein 2	0.000723402	0.0415579	0.744291	1
682	A_23_P252132	5789	PTPRD	protein tyrosine phosphatase, receptor type, D	0.000725418	0.0416126	0.753893	1
683	A_32_P9057	N/A	A_32_P9057	N/A	0.000726895	0.0416363	1.66553	0
684	A_23_P3424	54913	RPP25	ribonuclease P/MRP 25kDa subunit	0.000728421	0.0416397	0.748329	0
685	A_32_P205006	N/A	A_32_P205006	N/A	0.000729762	0.0416397	0.84992	0
686	A_23_P415021	25840	METTL7A	methyltransferase like 7A	0.000730148	0.0416397	1.41798	0
687	A_23_P134854	137075	CLDN23	claudin 23	0.000731811	0.0416738	1.35849	0
688	A_32_P197060	100287482	LOC100287482	hypothetical protein LOC100287482	0.000733192	0.0416918	0.815741	0
689	A_23_P41280	10606	PAICS	phosphoribosylaminoimidazole carboxylase, phosphoribosylaminoimidazole succinocarboxamide synthetase	0.000734932	0.0417301	1.1772	1
690	A_23_P75028	221035	REEP3	receptor accessory protein 3	0.000738588	0.0417621	1.47508	1
691	A_23_P11295	4515	MTCP1	mature T-cell proliferation 1	0.000741144	0.0417621	1.20303	0
692	A_24_P389959	22818	COPZ1	coatomer protein complex, subunit zeta 1	0.000745508	0.0417621	0.911279	0
693	A_32_P4934	N/A	A_32_P4934	N/A	0.000746565	0.0417621	1.47182	0
694	A_23_P36795	6857	SYT1	synaptotagmin I	0.000746975	0.0417621	0.727535	1
695	A_24_P106591	63915	MUTED	muted homolog (mouse)	0.000747023	0.0417621	1.19426	1
696	A_32_P5276	26084	ARHGEF26	Rho guanine nucleotide exchange factor (GEF) 26	0.000748935	0.0417621	1.30843	0
697	A_23_P71053	51678	MPP6	membrane protein, palmitoylated 6 (MAGUK p55 subfamily member 6)	0.000749532	0.0417621	1.45344	1
698	A_23_P69179	55214	LEPREL1	leprecan-like 1	0.000750483	0.0417621	1.35682	1
699	A_23_P100092	146050	ZSCAN29	zinc finger and SCAN domain containing 29	0.000750505	0.0417621	1.16736	1
700	A_24_P201064	79660	PPP1R3B	protein phosphatase 1, regulatory (inhibitor) subunit 3B	0.000751983	0.0417621	1.437	1
701	A_23_P7577	54819	ZCCHC10	zinc finger, CCHC domain containing 10	0.000752369	0.0417621	1.21387	0
702	A_32_P49392	N/A	A_32_P49392	N/A	0.000752818	0.0417621	1.19399	0
703	A_24_P902091	N/A	A_24_P902091	N/A	0.000753196	0.0417621	1.17188	0
704	A_23_P36322	3636	INPPL1	inositol polyphosphate phosphatase-like 1	0.000753489	0.0417621	1.22114	1
705	A_24_P416177	113	ADCY7	adenylate cyclase 7	0.000755228	0.0417621	1.439	0
706	A_23_P142255	56961	SHD	Src homology 2 domain containing transforming protein D	0.000757165	0.0417621	0.728599	0
707	A_32_P225768	N/A	A_32_P225768	N/A	0.000757165	0.0417621	0.542857	0
708	A_32_P76842	N/A	A_32_P76842	N/A	0.000757435	0.0417621	0.781725	0
709	A_32_P201677	203068	TUBB	tubulin, beta	0.000757859	0.0417621	0.803356	0
710	A_24_P157698	285613	RELL2	RELT-like 2	0.000757914	0.0417621	0.659694	0
711	A_23_P162982	10901	DHRS4	dehydrogenase/reductase (SDR family) member 4	0.000759841	0.0418094	1.25927	0
712	A_23_P61050	197259	MLKL	mixed lineage kinase domain-like	0.000761657	0.0418505	1.6827	0
713	A_23_P27346	4089	SMAD4	SMAD family member 4	0.000764204	0.0419075	1.28752	0
714	A_24_P372217	11160	ERLIN2	ER lipid raft associated 2	0.000764838	0.0419075	1.17533	1
715	A_23_P12572	840	CASP7	caspase 7, apoptosis-related cysteine peptidase	0.000769712	0.0421156	1.52903	1
716	A_24_P409013	79819	WDR78	WD repeat domain 78	0.000772398	0.0422036	1.35059	0
717	A_23_P125348	58485	TRAPPC1	trafficking protein particle complex 1	0.000777503	0.0422768	0.802378	0
718	A_23_P11995	5052	PRDX1	peroxiredoxin 1	0.000778383	0.0422768	1.17067	1
719	A_24_P687594	114814	GNRHR2	gonadotropin-releasing hormone (type 2) receptor 2	0.000778385	0.0422768	1.25912	0
720	A_23_P69826	1665	DHX15	DEAH (Asp-Glu-Ala-His) box polypeptide 15	0.000778645	0.0422768	1.28032	1
721	A_23_P101392	79041	TMEM38A	transmembrane protein 38A	0.000779141	0.0422768	0.762987	0
722	A_23_P135548	1806	DPYD	dihydropyrimidine dehydrogenase	0.000783072	0.0424297	1.2118	1
723	A_32_P33434	N/A	A_32_P33434	N/A	0.000784128	0.0424297	1.27588	0
724	A_24_P472007	N/A	A_24_P472007	N/A	0.000789638	0.0426154	0.722612	0
725	A_23_P417753	4983	OPHN1	oligophrenin 1	0.000789739	0.0426154	1.23844	1
726	A_23_P77031	11099	PTPN21	protein tyrosine phosphatase, non-receptor type 21	0.000801656	0.0431989	1.36878	0
727	A_23_P117082	50865	HEBP1	heme binding protein 1	0.000803815	0.0432443	1.19855	0
728	A_24_P105933	7433	VIPR1	vasoactive intestinal peptide receptor 1	0.000805211	0.0432443	0.779881	0
729	A_23_P363163	8545	CGGBP1	CGG triplet repeat binding protein 1	0.000805815	0.0432443	1.31337	0
730	A_23_P88781	57019	CIAPIN1	cytokine induced apoptosis inhibitor 1	0.00080803	0.0433038	0.855149	0
731	A_23_P146765	11236	RNF139	ring finger protein 139	0.00081069	0.0433869	1.22222	0
732	A_32_P12610	1876	E2F6	E2F transcription factor 6	0.000813862	0.0434069	1.28436	0
733	A_23_P205435	4857	NOVA1	neuro-oncological ventral antigen 1	0.000814269	0.0434069	0.824814	1
734	A_23_P144497	6189	RPS3A	ribosomal protein S3A	0.000814393	0.0434069	1.16887	0
735	A_23_P128362	4604	MYBPC1	myosin binding protein C, slow type	0.000818484	0.0435199	1.57273	1
736	A_23_P8185	6993	DYNLT1	dynein, light chain, Tctex-type 1	0.000818738	0.0435199	1.2725	0
737	A_24_P370970	25936	NSL1	NSL1, MIND kinetochore complex component, homolog (S. cerevisiae)	0.000820802	0.0435704	1.18752	0
738	A_32_P223935	554203	NCRNA00183	non-protein coding RNA 183	0.000822042	0.0435771	1.32051	0
739	A_23_P37244	6617	SNAPC1	small nuclear RNA activating complex, polypeptide 1, 43kDa	0.000824561	0.0436141	1.22339	0
740	A_23_P209066	N/A	THC2616195	N/A	0.000827139	0.0436141	1.28705	0
741	A_23_P40354	22919	MAPRE1	microtubule-associated protein, RP/EB family, member 1	0.000827261	0.0436141	1.22394	1
742	A_23_P133755	5550	PREP	prolyl endopeptidase	0.000829361	0.0436141	0.808467	1
743	A_23_P210643	51497	TH1L	TH1-like (Drosophila)	0.000829377	0.0436141	1.1316	0
744	A_23_P138117	23261	CAMTA1	calmodulin binding transcription activator 1	0.000829428	0.0436141	1.33125	1
745	A_24_P267997	26092	TOR1AIP1	torsin A interacting protein 1	0.000833799	0.0437851	1.35644	0
746	A_23_P2431	719	C3AR1	complement component 3a receptor 1	0.000835684	0.0438252	1.39831	0
747	A_32_P196047	286148	DPY19L4	dpy-19-like 4 (C. elegans)	0.000837204	0.0438301	1.25156	1
748	A_23_P84018	5480	PPIC	peptidylprolyl isomerase C (cyclophilin C)	0.000838064	0.0438301	1.41204	0
749	A_23_P305759	171586	ABHD3	abhydrolase domain containing 3	0.000839138	0.0438301	1.4835	1
750	A_24_P338187	3189	HNRNPH3	heterogeneous nuclear ribonucleoprotein H3 (2H9)	0.000841565	0.0438983	1.41235	0
751	A_23_P19702	23118	TAB2	TGF-beta activated kinase 1/MAP3K7 binding protein 2	0.000844031	0.0439683	1.30165	1
752	A_24_P245646	112858	TP53RK	TP53 regulating kinase	0.000851781	0.044313	1.22022	0
753	A_24_P396231	3920	LAMP2	lysosomal-associated membrane protein 2	0.000854874	0.0444148	1.25645	0
754	A_24_P868313	N/A	A_24_P868313	N/A	0.000862209	0.0447365	1.52842	0
755	A_24_P469641	54476	RNF216	ring finger protein 216	0.000867265	0.0449393	1.32695	0
756	A_23_P369456	90196	SYS1	SYS1 Golgi-localized integral membrane protein homolog (S. cerevisiae)	0.000869149	0.0449773	1.24833	0
757	A_23_P252671	1212	CLTB	clathrin, light chain B	0.000875374	0.0452396	0.661557	0
758	A_32_P55860	348235	SKA2	spindle and kinetochore associated complex subunit 2	0.00088033	0.0453521	1.29861	0
759	A_23_P201079	7799	PRDM2	PR domain containing 2, with ZNF domain	0.000880496	0.0453521	0.771172	0
760	A_24_P64126	8895	CPNE3	copine III	0.000881367	0.0453521	1.23788	0
761	A_32_P147419	N/A	A_32_P147419	N/A	0.000882867	0.0453521	0.714082	0
762	A_23_P65983	92922	CCDC102A	coiled-coil domain containing 102A	0.000885125	0.0453521	1.51794	0
763	A_23_P388681	1994	ELAVL1	ELAV (embryonic lethal, abnormal vision, Drosophila)-like 1 (Hu antigen R)	0.000885294	0.0453521	1.19967	1
764	A_24_P6975	N/A	A_24_P6975	N/A	0.000885666	0.0453521	1.17183	0
765	A_24_P273203	N/A	A_24_P273203	N/A	0.000887413	0.045357	1.20972	0
766	A_23_P118412	283987	C17orf28	chromosome 17 open reading frame 28	0.00088808	0.045357	0.76512	0
767	A_24_P392333	54629	FAM63B	family with sequence similarity 63, member B	0.000889994	0.0453955	1.18979	0
768	A_23_P70445	8353	HIST1H3E	histone cluster 1, H3e	0.00089363	0.0454744	1.21981	0
769	A_23_P399797	9597	SMAD5OS	SMAD family member 5 opposite strand	0.000895371	0.0454744	1.17218	0
770	A_23_P69853	285613	RELL2	RELT-like 2	0.000898441	0.0454744	0.715281	0
771	A_32_P116105	N/A	A_32_P116105	N/A	0.000899752	0.0454744	0.81728	0
772	A_23_P146512	51280	GOLM1	golgi membrane protein 1	0.000902003	0.0454744	1.22705	0
773	A_32_P66091	8844	KSR1	kinase suppressor of ras 1	0.00090233	0.0454744	0.721064	1
774	A_23_P204847	3936	LCP1	lymphocyte cytosolic protein 1 (L-plastin)	0.000902671	0.0454744	1.69786	1
775	A_24_P196528	23418	CRB1	crumbs homolog 1 (Drosophila)	0.00090299	0.0454744	1.41091	1
776	A_32_P92295	23521	RPL13A	ribosomal protein L13a	0.000903406	0.0454744	1.15159	0
777	A_23_P114783	142	PARP1	poly (ADP-ribose) polymerase 1	0.000903917	0.0454744	1.16627	1
778	A_23_P316601	6016	RIT1	Ras-like without CAAX 1	0.000904665	0.0454744	1.39366	0
779	A_24_P386771	5501	PPP1CC	protein phosphatase 1, catalytic subunit, gamma isozyme	0.000905489	0.0454744	1.36401	0
780	A_23_P14458	112849	C14orf149	chromosome 14 open reading frame 149	0.000908477	0.0455659	1.21744	0
781	A_24_P912021	55553	SOX6	SRY (sex determining region Y)-box 6	0.000912772	0.0456991	1.27505	0
782	A_23_P21907	N/A	A_23_P21907	N/A	0.000914722	0.0456991	1.65539	0
783	A_24_P298320	N/A	A_24_P298320	N/A	0.000916719	0.0456991	1.19042	0
784	A_32_P118959	N/A	A_32_P118959	N/A	0.000917343	0.0456991	0.860299	0
785	A_23_P3212	56986	DTWD1	DTW domain containing 1	0.000917764	0.0456991	1.21776	0
786	A_23_P104762	10413	YAP1	Yes-associated protein 1	0.000919113	0.0456991	1.31033	0
787	A_24_P40010	6234	RPS28	ribosomal protein S28	0.00091931	0.0456991	1.21609	0
788	A_24_P396702	9936	CD302	CD302 molecule	0.000922487	0.0457784	1.31494	1
789	A_24_P189458	54780	NSMCE4A	non-SMC element 4 homolog A (S. cerevisiae)	0.000923244	0.0457784	1.26565	0
790	A_23_P321473	199870	FAM76A	family with sequence similarity 76, member A	0.000925239	0.0458192	0.80975	0
791	A_23_P22526	9843	HEPH	hephaestin	0.000929052	0.0459499	1.34013	1
792	A_24_P228875	9459	ARHGEF6	Rac/Cdc42 guanine nucleotide exchange factor (GEF) 6	0.000931515	0.0460136	1.29001	1
793	A_24_P90097	120	ADD3	adducin 3 (gamma)	0.00093442	0.0460425	1.32943	1
794	A_23_P124022	84246	MED10	mediator complex subunit 10	0.000936807	0.0460425	0.859398	0
795	A_32_P132959	N/A	A_32_P132959	N/A	0.000939431	0.0460425	0.751853	0
796	A_24_P242646	1520	CTSS	cathepsin S	0.000939632	0.0460425	2.07776	0
797	A_32_P207243	N/A	A_32_P207243	N/A	0.000940331	0.0460425	0.74253	0
798	A_24_P860703	N/A	A_24_P860703	N/A	0.000941276	0.0460425	0.64491	0
799	A_24_P380734	6383	SDC2	syndecan 2	0.00094137	0.0460425	1.49729	1
800	A_23_P338372	7101	NR2E1	nuclear receptor subfamily 2, group E, member 1	0.00094398	0.0460425	1.36438	1
801	A_23_P433504	283401	FLJ33996	hypothetical protein FLJ33996	0.000944435	0.0460425	0.742537	0
802	A_23_P396858	8325	FZD8	frizzled homolog 8 (Drosophila)	0.000945093	0.0460425	1.5348	0
803	A_24_P32118	23503	ZFYVE26	zinc finger, FYVE domain containing 26	0.00094551	0.0460425	1.2402	1
804	A_32_P47265	401474	SAMD12	sterile alpha motif domain containing 12	0.000947802	0.0460425	0.788525	0
805	A_24_P937620	N/A	A_24_P937620	N/A	0.000948562	0.0460425	0.747055	0
806	A_32_P92086	4191	MDH2	malate dehydrogenase 2, NAD (mitochondrial)	0.000948577	0.0460425	0.693669	0
807	A_23_P86164	23352	UBR4	ubiquitin protein ligase E3 component n-recognin 4	0.000950665	0.0460866	0.819599	1
808	A_24_P38081	2289	FKBP5	FK506 binding protein 5	0.000953292	0.0461568	1.7238	1
809	A_32_P127078	N/A	A_32_P127078	N/A	0.00095563	0.0462128	0.83424	0
810	A_23_P24755	6811	STX5	syntaxin 5	0.000957737	0.0462431	0.815695	0
811	A_23_P8571	136853	SRCRB4D	scavenger receptor cysteine rich domain containing, group B (4 domains)	0.000959764	0.0462431	0.861881	0
812	A_32_P40611	N/A	A_32_P40611	N/A	0.000959802	0.0462431	0.718126	0
813	A_24_P269432	10282	BET1	blocked early in transport 1 homolog (S. cerevisiae)	0.000962465	0.0463143	1.29172	0
814	A_23_P218375	3682	ITGAE	integrin, alpha E (antigen CD103, human mucosal lymphocyte antigen 1; alpha polypeptide)	0.00096554	0.0464053	1.23482	0
815	A_24_P350126	N/A	A_24_P350126	N/A	0.000972421	0.046646	1.13094	0
816	A_23_P166677	64747	MFSD1	major facilitator superfamily domain containing 1	0.000975244	0.046646	1.18436	0
817	A_32_P210691	N/A	THC2612889	N/A	0.000975684	0.046646	0.784687	0
818	A_23_P53884	4081	MAB21L1	mab-21-like 1 (C. elegans)	0.000976014	0.046646	1.22924	1
819	A_23_P144357	166785	MMAA	methylmalonic aciduria (cobalamin deficiency) cblA type	0.000978087	0.046646	1.16723	0
820	A_23_P46924	9184	BUB3	budding uninhibited by benzimidazoles 3 homolog (yeast)	0.000978507	0.046646	1.27641	1
821	A_23_P115052	6016	RIT1	Ras-like without CAAX 1	0.000981223	0.046646	1.38003	0
822	A_32_P54260	N/A	A_32_P54260	N/A	0.000983565	0.046646	0.760977	0
823	A_24_P3973	3181	HNRNPA2B1	heterogeneous nuclear ribonucleoprotein A2/B1	0.000984967	0.046646	1.35298	0
824	A_23_P209856	119	ADD2	adducin 2 (beta)	0.000986665	0.046646	0.738722	0
825	A_32_P43325	646973	LOC646973	hypothetical LOC646973	0.000986923	0.046646	0.74775	0
826	A_23_P4572	10627	MYL12A	myosin, light chain 12A, regulatory, non-sarcomeric	0.000987656	0.046646	1.35228	1
827	A_24_P185709	2036	EPB41L1	erythrocyte membrane protein band 4.1-like 1	0.000988157	0.046646	0.775739	0
828	A_32_P136886	N/A	A_32_P136886	N/A	0.000988544	0.046646	1.47977	0
829	A_32_P36136	N/A	THC2498136	N/A	0.000989028	0.046646	1.3418	0
830	A_23_P358542	90990	KIFC2	kinesin family member C2	0.000990117	0.046646	0.786458	0
831	A_23_P207125	57555	NLGN2	neuroligin 2	0.000993269	0.046646	0.830238	1
832	A_24_P718354	N/A	A_24_P718354	N/A	0.000993626	0.046646	0.747555	0
833	A_24_P291426	51455	REV1	REV1 homolog (S. cerevisiae)	0.000994499	0.046646	1.18535	1
834	A_32_P54305	401397	LOC401397	hypothetical LOC401397	0.000994879	0.046646	1.2708	0
835	A_23_P94118	2961	GTF2E2	general transcription factor IIE, polypeptide 2, beta 34kDa	0.000995588	0.046646	1.27587	1
836	A_23_P335661	23034	SAMD4A	sterile alpha motif domain containing 4A	0.000998165	0.046658	1.27634	1
837	A_32_P70220	91782	CHMP7	CHMP family, member 7	0.000999083	0.046658	0.70102	0
838	A_32_P157135	N/A	A_32_P157135	N/A	0.00100045	0.046658	0.809921	0
839	A_24_P134568	6102	RP2	retinitis pigmentosa 2 (X-linked recessive)	0.00100061	0.046658	1.16297	1
840	A_23_P258570	5716	PSMD10	proteasome (prosome, macropain) 26S subunit, non-ATPase, 10	0.00100246	0.0466651	1.25581	0
841	A_23_P60610	1212	CLTB	clathrin, light chain B	0.00100315	0.0466651	0.789754	0
842	A_24_P205268	23351	KHNYN	KH and NYN domain containing	0.00100675	0.0467662	1.22615	0
843	A_32_P67747	N/A	THC2612020	N/A	0.00100772	0.0467662	1.20772	0
844	A_32_P144220	N/A	A_32_P144220	N/A	0.00101139	0.0468359	1.23174	0
845	A_24_P924010	N/A	A_24_P924010	N/A	0.0010132	0.0468359	0.600099	0
846	A_24_P831005	N/A	A_24_P831005	N/A	0.00101456	0.0468359	0.787885	0
847	A_23_P217428	395	ARHGAP6	Rho GTPase activating protein 6	0.00101819	0.0468359	1.39907	1
848	A_23_P105900	N/A	A_23_P105900	N/A	0.00101888	0.0468359	1.24025	0
849	A_24_P318457	1874	E2F4	E2F transcription factor 4, p107/p130-binding	0.00101923	0.0468359	0.85479	0
850	A_32_P10396	23001	WDFY3	WD repeat and FYVE domain containing 3	0.00101997	0.0468359	1.19672	1
851	A_24_P916256	N/A	A_24_P916256	N/A	0.0010205	0.0468359	0.745604	0
852	A_24_P253100	9659	PDE4DIP	phosphodiesterase 4D interacting protein	0.00102085	0.0468359	1.50397	0
853	A_23_P203376	64231	MS4A6A	membrane-spanning 4-domains, subfamily A, member 6A	0.00102164	0.0468359	2.29554	0
854	A_32_P50834	1730	DIAPH2	diaphanous homolog 2 (Drosophila)	0.0010232	0.0468359	1.25896	1
855	A_24_P82466	8522	GAS7	growth arrest-specific 7	0.00102358	0.0468359	0.77507	1
856	A_23_P109988	942	CD86	CD86 molecule	0.00102553	0.0468702	1.47914	1
857	A_23_P148858	N/A	A_23_P148858	N/A	0.00102928	0.0469867	0.670341	0
858	A_23_P311616	23210	JMJD6	jumonji domain containing 6	0.00103098	0.0470095	1.62795	0
859	A_24_P37300	N/A	A_24_P37300	N/A	0.0010342	0.0471014	0.731612	0
860	A_23_P70983	27445	PCLO	piccolo (presynaptic cytomatrix protein)	0.00103712	0.0471795	0.806176	1
861	A_23_P258164	1325	CORT	cortistatin	0.00103872	0.0471972	0.81276	0
862	A_23_P380917	23478	SEC11A	SEC11 homolog A (S. cerevisiae)	0.00104851	0.047587	1.26623	1
863	A_23_P18186	59345	GNB4	guanine nucleotide binding protein (G protein), beta polypeptide 4	0.00105085	0.0475909	1.32494	1
864	A_24_P298464	N/A	A_24_P298464	N/A	0.00105103	0.0475909	1.11933	0
865	A_24_P316059	N/A	A_24_P316059	N/A	0.00105344	0.0476052	1.3648	0
866	A_23_P79015	6324	SCN1B	sodium channel, voltage-gated, type I, beta	0.00105425	0.0476052	0.684828	0
867	A_23_P139260	5002	SLC22A18	solute carrier family 22, member 18	0.00105556	0.0476052	0.835979	0
868	A_23_P431305	138311	FAM69B	family with sequence similarity 69, member B	0.00105767	0.0476052	0.821319	0
869	A_23_P27005	79154	DHRS11	dehydrogenase/reductase (SDR family) member 11	0.00105843	0.0476052	0.80274	1
870	A_24_P151	8514	KCNAB2	potassium voltage-gated channel, shaker-related subfamily, beta member 2	0.00105906	0.0476052	0.74247	1
871	A_23_P250982	51015	ISOC1	isochorismatase domain containing 1	0.00105987	0.0476052	1.27088	0
872	A_24_P518298	4666	NACA	nascent polypeptide-associated complex alpha subunit	0.00106269	0.0476745	0.758396	0
873	A_23_P45389	9367	RAB9A	RAB9A, member RAS oncogene family	0.00106419	0.0476745	1.38973	0
874	A_23_P387045	203260	CCDC107	coiled-coil domain containing 107	0.00106507	0.0476745	1.20529	0
875	A_24_P23190	150275	CCDC117	coiled-coil domain containing 117	0.0010694	0.0478139	1.35814	0
876	A_23_P109254	9584	RBM39	RNA binding motif protein 39	0.00107272	0.0479073	1.23269	0
877	A_24_P375813	6130	RPL7A	ribosomal protein L7a	0.0010765	0.0480214	1.25214	0
878	A_23_P25403	29915	HCFC2	host cell factor C2	0.00108307	0.0480897	1.16369	1
879	A_23_P6935	961	CD47	CD47 molecule	0.00108344	0.0480897	1.38866	1
880	A_23_P105646	466	ATF1	activating transcription factor 1	0.00108416	0.0480897	1.36445	0
881	A_32_P53107	100131564	LOC100131564	hypothetical LOC100131564	0.00108461	0.0480897	1.37834	0
882	A_23_P99785	79696	FAM164C	family with sequence similarity 164, member C	0.00108539	0.0480897	1.2257	0
883	A_23_P152651	11325	DDX42	DEAD (Asp-Glu-Ala-Asp) box polypeptide 42	0.00108541	0.0480897	0.77733	1
884	A_23_P51754	5906	RAP1A	RAP1A, member of RAS oncogene family	0.00108869	0.0481808	1.41884	0
885	A_23_P17219	9419	CRIPT	cysteine-rich PDZ-binding protein	0.00109044	0.0482038	1.27205	0
886	A_23_P126540	140	ADORA3	adenosine A3 receptor	0.00109261	0.0482447	1.4747	1
887	A_23_P171314	65991	FUNDC2	FUN14 domain containing 2	0.00109431	0.0482447	1.30478	0
888	A_24_P170763	23351	KHNYN	KH and NYN domain containing	0.00109507	0.0482447	1.40438	0
889	A_32_P27271	1876	E2F6	E2F transcription factor 6	0.00110084	0.0484443	1.20011	0
890	A_24_P753638	N/A	A_24_P753638	N/A	0.00110504	0.0485748	0.734328	0
891	A_23_P161424	84898	PLXDC2	plexin domain containing 2	0.00111297	0.0488682	1.47765	1
892	A_23_P48099	79023	NUP37	nucleoporin 37kDa	0.00111718	0.0489085	1.23399	0
893	A_23_P24068	9790	BMS1	BMS1 homolog, ribosome assembly protein (yeast)	0.00111846	0.0489085	0.832104	0
894	A_24_P204971	26959	HBP1	HMG-box transcription factor 1	0.00111877	0.0489085	1.34936	1
895	A_23_P116797	60314	C12orf10	chromosome 12 open reading frame 10	0.00111989	0.0489085	0.819523	0
896	A_23_P208880	29128	UHRF1	ubiquitin-like with PHD and ring finger domains 1	0.00112014	0.0489085	1.67325	0
897	A_32_P153889	N/A	A_32_P153889	N/A	0.00112506	0.0490499	1.19369	0
898	A_24_P307255	N/A	A_24_P307255	N/A	0.00112588	0.0490499	1.15399	0
899	A_24_P170874	N/A	A_24_P170874	N/A	0.00112867	0.0491097	1.18613	0
900	A_23_P142146	6141	RPL18	ribosomal protein L18	0.00112991	0.0491097	1.16675	0
901	A_24_P157388	55573	CDV3	CDV3 homolog (mouse)	0.00113102	0.0491097	1.22121	0
902	A_23_P95292	9776	ATG13	ATG13 autophagy related 13 homolog (S. cerevisiae)	0.00113616	0.049278	0.772075	1
903	A_23_P46337	27042	C1orf107	chromosome 1 open reading frame 107	0.00113785	0.0492966	1.19163	0
904	A_23_P325924	N/A	A_23_P325924	N/A	0.00113995	0.049333	1.46477	0
905	A_23_P116264	4900	NRGN	neurogranin (protein kinase C substrate, RC3)	0.00114321	0.0493731	0.721644	0
906	A_23_P140405	1112	FOXN3	forkhead box N3	0.0011434	0.0493731	1.1969	1
907	A_24_P680548	N/A	A_24_P680548	N/A	0.001146	0.0494309	1.18918	0
908	A_24_P96709	728642	CDK11A	cyclin-dependent kinase 11A	0.00115019	0.0495348	0.86652	0
909	A_23_P112135	23471	TRAM1	translocation associated membrane protein 1	0.00115094	0.0495348	1.2015	0
910	A_32_P66934	N/A	BX641014	N/A	0.00115572	0.049654	1.63263	0
911	A_24_P322444	23636	NUP62	nucleoporin 62kDa	0.00115625	0.049654	1.14997	0
912	A_23_P142738	130733	TMEM178	transmembrane protein 178	0.00116081	0.0497951	0.770039	1
